# Supplementary material for: Gut microbial ecology and exposome of a healthy Pakistani cohort
Source: Gut Pathog. 2024 Jan 22;16:5. doi: 10.1186/s13099-024-00596-x (PMC10801943; doi:10.1186/s13099-024-00596-x)
Supplement: Supplementary file 2 — Additional file 2. The raw data for core microbiome analysis shown in Fig. 1 which includes detailed taxonomic assignment of core ASVs along with occupancy specific information on different sheets. [file 13099_2024_596_MOESM2_ESM.xlsx]

## Sheet: Male - No Site Specific
	ASVs	Occupancy	Relative Abundance	Neutral	Kingdom	Phylum	Class	Order	Family	Genus	Species
1	ASV_1	0.953488	0.0448976	no	Bacteria	Bacteroidota	Bacteroidia	Bacteroidales	Prevotellaceae	Prevotella
2	ASV_2	0.930233	0.0427247	no	Bacteria	Bacteroidota	Bacteroidia	Bacteroidales	Prevotellaceae	Prevotella
3	ASV_3	0.906977	0.0192765	Below	Bacteria	Actinobacteriota	Actinobacteria	Bifidobacteriales	Bifidobacteriaceae	Bifidobacterium
4	ASV_4	0.976744	0.0280872	no	Bacteria	Firmicutes	Clostridia	Lachnospirales	Lachnospiraceae	Agathobacter
5	ASV_5	0.930233	0.0277298	no	Bacteria	Bacteroidota	Bacteroidia	Bacteroidales	Prevotellaceae	Prevotella
6	ASV_6	0.744186	0.015511	Below	Bacteria	Actinobacteriota	Actinobacteria	Bifidobacteriales	Bifidobacteriaceae	Bifidobacterium
7	ASV_7	0.976744	0.0213685	no	Bacteria	Firmicutes	Clostridia	Oscillospirales	Ruminococcaceae	Faecalibacterium
8	ASV_8	0.906977	0.0219212	Below	Bacteria	Bacteroidota	Bacteroidia	Bacteroidales	Prevotellaceae	Prevotella	Prevotella_copri
9	ASV_9	1	0.0158072	Above	Bacteria	Firmicutes	Clostridia	Lachnospirales	Lachnospiraceae	Blautia
10	ASV_10	0.860465	0.0154942	Below	Bacteria	Bacteroidota	Bacteroidia	Bacteroidales	Prevotellaceae	Prevotella
11	ASV_11	0.813953	0.0130373	Below	Bacteria	Firmicutes	Bacilli	Lactobacillales	Lactobacillaceae	Lactobacillus	Lactobacillus_ruminis
12	ASV_12	1	0.0169876	Above	Bacteria	Bacteroidota	Bacteroidia	Bacteroidales	Prevotellaceae	Prevotella
13	ASV_13	1	0.0126937	Above	Bacteria	Firmicutes	Clostridia	Lachnospirales	Lachnospiraceae	Dorea
14	ASV_14	0.674419	0.0146116	Below	Bacteria	Firmicutes	Negativicutes	Veillonellales-Selenomonadales	Veillonellaceae	Dialister	uncultured_bacterium
15	ASV_16	0.930233	0.010104	no	Bacteria	Firmicutes	Clostridia	Lachnospirales	Lachnospiraceae	Roseburia
16	ASV_17	0.953488	0.00851441	no	Bacteria	Firmicutes	Clostridia	Oscillospirales	Ruminococcaceae	Faecalibacterium
17	ASV_18	0.837209	0.00880301	no	Bacteria	Firmicutes	Bacilli	Erysipelotrichales	Erysipelatoclostridiaceae	Catenibacterium	uncultured_bacterium
18	ASV_19	0.976744	0.0117943	no	Bacteria	Firmicutes	Clostridia	Lachnospirales	Lachnospiraceae	Blautia
19	ASV_20	0.930233	0.00932523	no	Bacteria	Actinobacteriota	Coriobacteriia	Coriobacteriales	Coriobacteriaceae	Collinsella
20	ASV_21	0.790698	0.00716762	no	Bacteria	Firmicutes	Clostridia	Clostridiales	Clostridiaceae	Clostridium_sensu_stricto_1
21	ASV_22	0.906977	0.0108843	no	Bacteria	Bacteroidota	Bacteroidia	Bacteroidales	Prevotellaceae	Prevotella	Prevotella_copri
22	ASV_23	0.930233	0.00903052	no	Bacteria	Firmicutes	Clostridia	Oscillospirales	Ruminococcaceae	Faecalibacterium
23	ASV_24	0.860465	0.00755394	no	Bacteria	Bacteroidota	Bacteroidia	Bacteroidales	Prevotellaceae	Prevotella	Prevotella_copri
24	ASV_25	0.325581	0.0137367	Below	Bacteria	Proteobacteria	Gammaproteobacteria	Aeromonadales	Succinivibrionaceae	Succinivibrio
25	ASV_26	0.883721	0.00701186	no	Bacteria	Firmicutes	Clostridia	Lachnospirales	Lachnospiraceae	[Ruminococcus]_torques_group
26	ASV_27	0.976744	0.00617661	Above	Bacteria	Firmicutes	Clostridia	Lachnospirales	Lachnospiraceae	Fusicatenibacter
27	ASV_28	0.976744	0.00576127	Above	Bacteria	Firmicutes	Clostridia	Oscillospirales	Ruminococcaceae	Subdoligranulum
28	ASV_29	0.72093	0.00442059	no	Bacteria	Actinobacteriota	Actinobacteria	Bifidobacteriales	Bifidobacteriaceae	Bifidobacterium	Bifidobacterium_longum
29	ASV_30	0.930233	0.00725007	no	Bacteria	Firmicutes	Clostridia	Oscillospirales	Ruminococcaceae	Faecalibacterium
30	ASV_31	0.465116	0.00599337	Below	Bacteria	Firmicutes	Bacilli	Lactobacillales	Lactobacillaceae	Lactobacillus	Lactobacillus_ruminis
31	ASV_32	0.953488	0.00586969	Above	Bacteria	Firmicutes	Clostridia	Peptostreptococcales-Tissierellales	Peptostreptococcaceae	Romboutsia
32	ASV_33	0.697674	0.00907481	Below	Bacteria	Firmicutes	Clostridia	Oscillospirales	Ruminococcaceae	Faecalibacterium
33	ASV_34	0.860465	0.00576127	no	Bacteria	Bacteroidota	Bacteroidia	Bacteroidales	Prevotellaceae	Prevotella	Prevotella_copri
34	ASV_35	0.976744	0.00396097	Above	Bacteria	Firmicutes	Clostridia	Lachnospirales	Lachnospiraceae	[Eubacterium]_hallii_group
35	ASV_36	0.744186	0.00470155	no	Bacteria	Bacteroidota	Bacteroidia	Bacteroidales	Prevotellaceae	Prevotella	Prevotella_copri
36	ASV_37	0.488372	0.00498252	Below	Bacteria	Firmicutes	Clostridia	Oscillospirales	Ruminococcaceae
37	ASV_38	0.953488	0.00393959	Above	Bacteria	Firmicutes	Clostridia	Lachnospirales	Lachnospiraceae	Coprococcus
38	ASV_39	0.813953	0.00620868	no	Bacteria	Bacteroidota	Bacteroidia	Bacteroidales	Prevotellaceae	Prevotella
39	ASV_40	0.534884	0.00362504	no	Bacteria	Bacteroidota	Bacteroidia	Bacteroidales	Prevotellaceae	Prevotella	Prevotella_copri
40	ASV_41	0.697674	0.00205989	Above	Bacteria	Firmicutes	Clostridia	Oscillospirales	[Eubacterium]_coprostanoligenes_group	[Eubacterium]_coprostanoligenes_group	human_gut
41	ASV_43	0.790698	0.00420987	no	Bacteria	Firmicutes	Clostridia	Lachnospirales	Lachnospiraceae	Roseburia
42	ASV_44	0.767442	0.00686069	no	Bacteria	Bacteroidota	Bacteroidia	Bacteroidales	Prevotellaceae	Prevotella
43	ASV_45	0.534884	0.00621173	Below	Bacteria	Bacteroidota	Bacteroidia	Bacteroidales	Prevotellaceae	Prevotella
44	ASV_46	0.767442	0.00675381	no	Bacteria	Bacteroidota	Bacteroidia	Bacteroidales	Prevotellaceae	Prevotella
45	ASV_47	0.953488	0.00271954	Above	Bacteria	Firmicutes	Clostridia	Lachnospirales	Lachnospiraceae	Lachnospiraceae_ND3007_group
46	ASV_48	0.348837	0.00517339	Below	Bacteria	Bacteroidota	Bacteroidia	Bacteroidales	Prevotellaceae	Alloprevotella	Prevotellaceae_bacterium
47	ASV_49	0.860465	0.00433661	Above	Bacteria	Bacteroidota	Bacteroidia	Bacteroidales	Prevotellaceae	Prevotella
48	ASV_50	0.651163	0.00230268	Above	Bacteria	Firmicutes	Clostridia	Clostridiales	Clostridiaceae	Clostridium_sensu_stricto_1
49	ASV_51	0.511628	0.00340973	no	Bacteria	Firmicutes	Clostridia	Oscillospirales	[Eubacterium]_coprostanoligenes_group	[Eubacterium]_coprostanoligenes_group	gut_metagenome
50	ASV_52	0.55814	0.00631404	Below	Bacteria	Bacteroidota	Bacteroidia	Bacteroidales	Prevotellaceae	Prevotella	uncultured_Wautersiella
51	ASV_53	0.604651	0.00332728	no	Bacteria	Firmicutes	Bacilli	Erysipelotrichales	Erysipelotrichaceae	Holdemanella
52	ASV_55	0.465116	0.00339752	no	Bacteria	Firmicutes	Clostridia	Oscillospirales	Ruminococcaceae	CAG-352	uncultured_bacterium
53	ASV_57	0.976744	0.00360671	Above	Bacteria	Firmicutes	Clostridia	Lachnospirales	Lachnospiraceae	Dorea	Dorea_formicigenerans
54	ASV_58	0.930233	0.00321886	Above	Bacteria	Firmicutes	Clostridia	Lachnospirales	Lachnospiraceae	Blautia
55	ASV_59	0.813953	0.0018003	Above	Bacteria	Proteobacteria	Gammaproteobacteria	Enterobacterales	Enterobacteriaceae	Escherichia-Shigella
56	ASV_62	0.604651	0.00546046	Below	Bacteria	Firmicutes	Negativicutes	Veillonellales-Selenomonadales	Selenomonadaceae	Mitsuokella	uncultured_bacterium
57	ASV_63	0.372093	0.00333491	Below	Bacteria	Firmicutes	Clostridia	Lachnospirales	Lachnospiraceae	Butyrivibrio	Butyrivibrio_crossotus
58	ASV_64	0.465116	0.00484356	Below	Bacteria	Firmicutes	Negativicutes	Veillonellales-Selenomonadales	Veillonellaceae	Megasphaera
59	ASV_65	0.906977	0.00350441	Above	Bacteria	Firmicutes	Clostridia	Lachnospirales	Lachnospiraceae
60	ASV_66	0.790698	0.00347081	Above	Bacteria	Firmicutes	Clostridia	Lachnospirales	Lachnospiraceae	Lachnospiraceae_NK4A136_group
61	ASV_67	0.790698	0.00384492	Above	Bacteria	Bacteroidota	Bacteroidia	Bacteroidales	Prevotellaceae	Prevotella
62	ASV_68	0.651163	0.00304784	no	Bacteria	Firmicutes	Clostridia	Oscillospirales	[Eubacterium]_coprostanoligenes_group	[Eubacterium]_coprostanoligenes_group	gut_metagenome
63	ASV_70	0.627907	0.00182473	Above	Bacteria	Firmicutes	Clostridia	Peptostreptococcales-Tissierellales	Peptostreptococcaceae	Intestinibacter
64	ASV_71	0.55814	0.00185375	Above	Bacteria	Firmicutes	Clostridia	Lachnospirales	Lachnospiraceae	Anaerostipes
65	ASV_72	0.906977	0.00231184	Above	Bacteria	Firmicutes	Clostridia	Lachnospirales	Lachnospiraceae	Blautia
66	ASV_74	0.627907	0.00428927	no	Bacteria	Bacteroidota	Bacteroidia	Bacteroidales	Prevotellaceae	Prevotella	uncultured_Wautersiella
67	ASV_77	0.44186	0.00407855	Below	Bacteria	Firmicutes	Negativicutes	Veillonellales-Selenomonadales	Selenomonadaceae	Mitsuokella	uncultured_bacterium
68	ASV_79	0.72093	0.00268442	Above	Bacteria	Firmicutes	Clostridia	Oscillospirales	Ruminococcaceae	Faecalibacterium
69	ASV_80	0.581395	0.0023775	no	Bacteria	Bacteroidota	Bacteroidia	Bacteroidales	Prevotellaceae	Prevotella
70	ASV_81	0.72093	0.00153003	Above	Bacteria	Firmicutes	Clostridia	Lachnospirales	Lachnospiraceae	Blautia
71	ASV_82	0.744186	0.00368153	no	Bacteria	Bacteroidota	Bacteroidia	Bacteroidales	Prevotellaceae	Prevotella
72	ASV_84	0.883721	0.00194689	Above	Bacteria	Firmicutes	Clostridia	Oscillospirales	Oscillospiraceae	UCG-002	uncultured_organism
73	ASV_85	0.906977	0.0019133	Above	Bacteria	Firmicutes	Clostridia	Lachnospirales	Lachnospiraceae	Coprococcus
74	ASV_86	0.790698	0.00203088	Above	Bacteria	Firmicutes	Clostridia	Lachnospirales	Lachnospiraceae	Lachnospira	uncultured_bacterium
75	ASV_88	0.767442	0.00208737	Above	Bacteria	Firmicutes	Clostridia	Oscillospirales	Ruminococcaceae	Subdoligranulum	uncultured_bacterium
76	ASV_89	0.372093	0.00408771	Below	Bacteria	Bacteroidota	Bacteroidia	Bacteroidales	Prevotellaceae	Prevotella
77	ASV_90	0.744186	0.00484662	no	Bacteria	Bacteroidota	Bacteroidia	Bacteroidales	Prevotellaceae	Prevotella
78	ASV_91	0.488372	0.00192246	no	Bacteria	Firmicutes	Clostridia	Lachnospirales	Lachnospiraceae	Anaerostipes
79	ASV_92	0.534884	0.0025363	no	Bacteria	Firmicutes	Clostridia	Oscillospirales	Ruminococcaceae	Ruminococcus
80	ASV_93	0.604651	0.00234696	no	Bacteria	Firmicutes	Bacilli	Lactobacillales	Streptococcaceae	Streptococcus	Streptococcus_salivarius
81	ASV_94	0.418605	0.00364336	Below	Bacteria	Firmicutes	Bacilli	Erysipelotrichales	Erysipelatoclostridiaceae	Catenibacterium	uncultured_bacterium
82	ASV_95	0.604651	0.00253325	no	Bacteria	Firmicutes	Clostridia	Oscillospirales	[Eubacterium]_coprostanoligenes_group	[Eubacterium]_coprostanoligenes_group
83	ASV_96	0.372093	0.00290889	Below	Bacteria	Firmicutes	Clostridia	Lachnospirales	Lachnospiraceae	Roseburia
84	ASV_97	0.604651	0.00174686	Above	Bacteria	Firmicutes	Clostridia	Oscillospirales	Oscillospiraceae	UCG-002
85	ASV_98	0.744186	0.00222633	Above	Bacteria	Firmicutes	Clostridia	Lachnospirales	Lachnospiraceae	[Ruminococcus]_gauvreauii_group
86	ASV_100	0.465116	0.00238361	no	Bacteria	Firmicutes	Clostridia	Peptostreptococcales-Tissierellales	Peptostreptococcaceae	Terrisporobacter	uncultured_bacterium
87	ASV_101	0.348837	0.00207974	no	Bacteria	Bacteroidota	Bacteroidia	Bacteroidales	Prevotellaceae	Prevotella	Prevotella_stercorea
88	ASV_105	0.55814	0.00270885	no	Bacteria	Bacteroidota	Bacteroidia	Bacteroidales	Prevotellaceae	Prevotella	uncultured_Wautersiella
89	ASV_106	0.418605	0.00280963	no	Bacteria	Bacteroidota	Bacteroidia	Bacteroidales	Prevotellaceae	Prevotella
90	ASV_107	0.488372	0.00107957	Above	Bacteria	Bacteroidota	Bacteroidia	Bacteroidales	Muribaculaceae	Muribaculaceae	uncultured_bacterium
91	ASV_109	0.790698	0.000795553	Above	Bacteria	Actinobacteriota	Actinobacteria	Bifidobacteriales	Bifidobacteriaceae	Bifidobacterium
92	ASV_110	0.534884	0.00159569	Above	Bacteria	Bacteroidota	Bacteroidia	Bacteroidales	Prevotellaceae	Prevotella
93	ASV_113	0.488372	0.000887172	Above	Bacteria	Firmicutes	Clostridia	Lachnospirales	Lachnospiraceae	[Eubacterium]_ruminantium_group	uncultured_bacterium
94	ASV_115	0.418605	0.00248591	no	Bacteria	Firmicutes	Clostridia	Lachnospirales	Lachnospiraceae	[Ruminococcus]_torques_group
95	ASV_116	0.465116	0.00209959	no	Bacteria	Firmicutes	Clostridia	Lachnospirales	Lachnospiraceae	Coprococcus
96	ASV_119	0.627907	0.00256379	no	Bacteria	Bacteroidota	Bacteroidia	Bacteroidales	Prevotellaceae	Prevotella
97	ASV_120	0.465116	0.000555819	Above	Bacteria	Firmicutes	Clostridia	Oscillospirales	Oscillospiraceae	UCG-002	uncultured_rumen
98	ASV_127	0.348837	0.00162775	no	Bacteria	Bacteroidota	Bacteroidia	Bacteroidales	Prevotellaceae	Prevotella
99	ASV_128	0.534884	0.0013132	Above	Bacteria	Firmicutes	Clostridia	Lachnospirales	Lachnospiraceae	[Eubacterium]_hallii_group
100	ASV_132	0.348837	0.00108873	no	Bacteria	Bacteroidota	Bacteroidia	Bacteroidales	Prevotellaceae	Prevotella	uncultured_Wautersiella
101	ASV_136	0.581395	0.00111622	Above	Bacteria	Bacteroidota	Bacteroidia	Bacteroidales	Prevotellaceae	Prevotella
102	ASV_138	0.511628	0.00117882	Above	Bacteria	Proteobacteria	Gammaproteobacteria	Burkholderiales	Sutterellaceae	Sutterella	Sutterellaceae_bacterium
103	ASV_143	0.767442	0.00130709	Above	Bacteria	Firmicutes	Clostridia	Lachnospirales	Lachnospiraceae
104	ASV_149	0.372093	0.00139565	no	Bacteria	Firmicutes	Clostridia	Oscillospirales	Ruminococcaceae	Ruminococcus	Ruminococcus_callidus
105	ASV_150	0.674419	0.000592466	Above	Bacteria	Firmicutes	Clostridia	Oscillospirales	Oscillospiraceae
106	ASV_152	0.511628	0.000963521	Above	Bacteria	Firmicutes	Clostridia	Lachnospirales	Lachnospiraceae	[Eubacterium]_eligens_group
107	ASV_160	0.372093	0.000581777	Above	Bacteria	Desulfobacterota	Desulfovibrionia	Desulfovibrionales	Desulfovibrionaceae	Desulfovibrio	bacterium
108	ASV_162	0.348837	0.000624532	Above	Bacteria	Firmicutes	Clostridia	Monoglobales	Monoglobaceae	Monoglobus
109	ASV_163	0.348837	0.00208737	no	Bacteria	Bacteroidota	Bacteroidia	Bacteroidales	Prevotellaceae	Prevotella	Prevotella_copri
110	ASV_175	0.395349	0.00126892	no	Bacteria	Firmicutes	Negativicutes	Veillonellales-Selenomonadales	Selenomonadaceae	Mitsuokella	uncultured_bacterium
111	ASV_177	0.55814	0.000500847	Above	Bacteria	Firmicutes	Clostridia	Lachnospirales	Lachnospiraceae
112	ASV_180	0.534884	0.000868848	Above	Bacteria	Firmicutes	Clostridia	Oscillospirales	Oscillospiraceae	NK4A214_group
113	ASV_186	0.511628	0.00101086	Above	Bacteria	Bacteroidota	Bacteroidia	Bacteroidales	Prevotellaceae	Prevotella
114	ASV_193	0.418605	0.000771122	Above	Bacteria	Bacteroidota	Bacteroidia	Bacteroidales	Prevotellaceae	Prevotella	Massiliprevotella_massiliensis
115	ASV_194	0.488372	0.000581777	Above	Bacteria	Firmicutes	Clostridia	Lachnospirales	Lachnospiraceae	Marvinbryantia
116	ASV_197	0.465116	0.000743636	Above	Bacteria	Firmicutes	Clostridia	Oscillospirales	Butyricicoccaceae	Butyricicoccus
117	ASV_198	0.488372	0.000852051	Above	Bacteria	Firmicutes	Clostridia	Lachnospirales	Lachnospiraceae
118	ASV_204	0.44186	0.000868848	Above	Bacteria	Bacteroidota	Bacteroidia	Bacteroidales	Prevotellaceae	Prevotella
119	ASV_213	0.395349	0.000575669	Above	Bacteria	Firmicutes	Clostridia	Lachnospirales	Lachnospiraceae	Agathobacter	Eubacterium_ramulus
120	ASV_226	0.627907	0.000932981	Above	Bacteria	Bacteroidota	Bacteroidia	Bacteroidales	Prevotellaceae	Prevotella
121	ASV_227	0.837209	0.000700881	Above	Bacteria	Actinobacteriota	Coriobacteriia	Coriobacteriales	Eggerthellaceae	Slackia	Slackia_isoflavoniconvertens
122	ASV_237	0.534884	0.000506955	Above	Bacteria	Firmicutes	Clostridia	Lachnospirales	Lachnospiraceae
123	ASV_239	0.395349	0.000732948	Above	Bacteria	Firmicutes	Clostridia	Lachnospirales	Lachnospiraceae
124	ASV_240	0.534884	0.0004642	Above	Bacteria	Actinobacteriota	Coriobacteriia	Coriobacteriales	Eggerthellaceae	uncultured	uncultured_bacterium
125	ASV_241	0.488372	0.000739055	Above	Bacteria	Firmicutes	Clostridia	Lachnospirales	Lachnospiraceae	Lachnospiraceae_UCG-004
126	ASV_245	0.372093	0.000320665	Above	Bacteria	Firmicutes	Bacilli	Erysipelotrichales	Erysipelotrichaceae	Turicibacter	uncultured_bacterium
127	ASV_257	0.511628	0.000667288	Above	Bacteria	Bacteroidota	Bacteroidia	Bacteroidales	Prevotellaceae	Prevotella
128	ASV_259	0.488372	0.000520698	Above	Bacteria	Firmicutes	Clostridia	Lachnospirales	Lachnospiraceae
129	ASV_262	0.488372	0.000392432	Above	Bacteria	Firmicutes	Clostridia	Christensenellales	Christensenellaceae	Christensenellaceae_R-7_group	uncultured_prokaryote
130	ASV_263	0.44186	0.00058025	Above	Bacteria	Firmicutes	Clostridia	Lachnospirales	Lachnospiraceae
131	ASV_274	0.55814	0.000476416	Above	Bacteria	Firmicutes	Clostridia	Lachnospirales	Lachnospiraceae	Lachnoclostridium
132	ASV_286	0.604651	0.000424499	Above	Bacteria	Firmicutes	Clostridia	Oscillospirales	Ruminococcaceae	Incertae_Sedis
133	ASV_289	0.348837	0.000995587	no	Bacteria	Bacteroidota	Bacteroidia	Bacteroidales	Prevotellaceae	Prevotella	Prevotella_copri
134	ASV_298	0.372093	0.000369528	Above	Bacteria	Firmicutes	Clostridia	Oscillospirales	Ruminococcaceae	uncultured	gut_metagenome
135	ASV_305	0.465116	0.000447403	Above	Bacteria	Firmicutes	Clostridia	Lachnospirales	Lachnospiraceae	Lachnoclostridium
136	ASV_326	0.395349	0.000806242	Above	Bacteria	Bacteroidota	Bacteroidia	Bacteroidales	Prevotellaceae	Prevotella	uncultured_Wautersiella
137	ASV_335	0.488372	0.00051459	Above	Bacteria	Firmicutes	Clostridia	Oscillospirales	Oscillospiraceae	UCG-003
138	ASV_356	0.418605	0.000300814	Above	Bacteria	Firmicutes	Clostridia	Lachnospirales	Lachnospiraceae	uncultured	uncultured_Eubacterium
139	ASV_372	0.348837	0.000389378	Above	Bacteria	Firmicutes	Clostridia	Lachnospirales	Lachnospiraceae
140	ASV_439	0.55814	0.000227519	Above	Bacteria	Firmicutes	Clostridia	Peptostreptococcales-Tissierellales	Anaerovoracaceae	Family_XIII_UCG-001	uncultured_bacterium
141	ASV_493	0.418605	0.000248897	Above	Bacteria	Firmicutes	Clostridia	Oscillospirales	Oscillospiraceae	Colidextribacter
142	ASV_552	0.395349	0.000112996	Above	Bacteria	Firmicutes	Clostridia	Lachnospirales	Lachnospiraceae	Roseburia

## Sheet: Male - Province of Residence
	ASVs	Occupancy	Relative Abundance	Neutral	Kingdom	Phylum	Class	Order	Family	Genus	Species
1	ASV_1	0.953488	0.0452	no	Bacteria	Bacteroidota	Bacteroidia	Bacteroidales	Prevotellaceae	Prevotella
2	ASV_2	0.930233	0.0425812	no	Bacteria	Bacteroidota	Bacteroidia	Bacteroidales	Prevotellaceae	Prevotella
3	ASV_3	0.906977	0.0192414	Below	Bacteria	Actinobacteriota	Actinobacteria	Bifidobacteriales	Bifidobacteriaceae	Bifidobacterium
4	ASV_4	0.976744	0.0279207	no	Bacteria	Firmicutes	Clostridia	Lachnospirales	Lachnospiraceae	Agathobacter
5	ASV_5	0.930233	0.0278062	no	Bacteria	Bacteroidota	Bacteroidia	Bacteroidales	Prevotellaceae	Prevotella
6	ASV_6	0.744186	0.0154682	Below	Bacteria	Actinobacteriota	Actinobacteria	Bifidobacteriales	Bifidobacteriaceae	Bifidobacterium
7	ASV_7	0.976744	0.0214189	no	Bacteria	Firmicutes	Clostridia	Oscillospirales	Ruminococcaceae	Faecalibacterium
8	ASV_8	0.906977	0.02188	Below	Bacteria	Bacteroidota	Bacteroidia	Bacteroidales	Prevotellaceae	Prevotella	Prevotella_copri
9	ASV_9	1	0.015853	Above	Bacteria	Firmicutes	Clostridia	Lachnospirales	Lachnospiraceae	Blautia
10	ASV_10	0.860465	0.0153491	Below	Bacteria	Bacteroidota	Bacteroidia	Bacteroidales	Prevotellaceae	Prevotella
11	ASV_11	0.813953	0.0131579	Below	Bacteria	Firmicutes	Bacilli	Lactobacillales	Lactobacillaceae	Lactobacillus	Lactobacillus_ruminis
12	ASV_12	1	0.0170594	Above	Bacteria	Bacteroidota	Bacteroidia	Bacteroidales	Prevotellaceae	Prevotella
13	ASV_13	1	0.0125746	Above	Bacteria	Firmicutes	Clostridia	Lachnospirales	Lachnospiraceae	Dorea
14	ASV_14	0.674419	0.0147048	Below	Bacteria	Firmicutes	Negativicutes	Veillonellales-Selenomonadales	Veillonellaceae	Dialister	uncultured_bacterium
15	ASV_15	0.302326	0.00262792	Below	Bacteria	Actinobacteriota	Actinobacteria	Bifidobacteriales	Bifidobacteriaceae	Bifidobacterium
16	ASV_16	0.930233	0.010133	no	Bacteria	Firmicutes	Clostridia	Lachnospirales	Lachnospiraceae	Roseburia
17	ASV_17	0.953488	0.00862282	no	Bacteria	Firmicutes	Clostridia	Oscillospirales	Ruminococcaceae	Faecalibacterium
18	ASV_18	0.837209	0.00871444	no	Bacteria	Firmicutes	Bacilli	Erysipelotrichales	Erysipelatoclostridiaceae	Catenibacterium	uncultured_bacterium
19	ASV_19	0.976744	0.0116966	no	Bacteria	Firmicutes	Clostridia	Lachnospirales	Lachnospiraceae	Blautia
20	ASV_20	0.930233	0.00949472	no	Bacteria	Actinobacteriota	Coriobacteriia	Coriobacteriales	Coriobacteriaceae	Collinsella
21	ASV_21	0.790698	0.00722717	no	Bacteria	Firmicutes	Clostridia	Clostridiales	Clostridiaceae	Clostridium_sensu_stricto_1
22	ASV_22	0.906977	0.0110599	no	Bacteria	Bacteroidota	Bacteroidia	Bacteroidales	Prevotellaceae	Prevotella	Prevotella_copri
23	ASV_23	0.930233	0.00894196	no	Bacteria	Firmicutes	Clostridia	Oscillospirales	Ruminococcaceae	Faecalibacterium
24	ASV_24	0.860465	0.00744553	no	Bacteria	Bacteroidota	Bacteroidia	Bacteroidales	Prevotellaceae	Prevotella	Prevotella_copri
25	ASV_25	0.325581	0.0136618	Below	Bacteria	Proteobacteria	Gammaproteobacteria	Aeromonadales	Succinivibrionaceae	Succinivibrio
26	ASV_26	0.883721	0.00699049	no	Bacteria	Firmicutes	Clostridia	Lachnospirales	Lachnospiraceae	[Ruminococcus]_torques_group
27	ASV_27	0.976744	0.00615676	Above	Bacteria	Firmicutes	Clostridia	Lachnospirales	Lachnospiraceae	Fusicatenibacter
28	ASV_28	0.976744	0.00596741	Above	Bacteria	Firmicutes	Clostridia	Oscillospirales	Ruminococcaceae	Subdoligranulum
29	ASV_29	0.72093	0.00436409	no	Bacteria	Actinobacteriota	Actinobacteria	Bifidobacteriales	Bifidobacteriaceae	Bifidobacterium	Bifidobacterium_longum
30	ASV_30	0.930233	0.00717678	no	Bacteria	Firmicutes	Clostridia	Oscillospirales	Ruminococcaceae	Faecalibacterium
31	ASV_31	0.465116	0.00602544	Below	Bacteria	Firmicutes	Bacilli	Lactobacillales	Lactobacillaceae	Lactobacillus	Lactobacillus_ruminis
32	ASV_32	0.953488	0.00590786	Above	Bacteria	Firmicutes	Clostridia	Peptostreptococcales-Tissierellales	Peptostreptococcaceae	Romboutsia
33	ASV_33	0.697674	0.00910535	Below	Bacteria	Firmicutes	Clostridia	Oscillospirales	Ruminococcaceae	Faecalibacterium
34	ASV_34	0.860465	0.00573226	no	Bacteria	Bacteroidota	Bacteroidia	Bacteroidales	Prevotellaceae	Prevotella	Prevotella_copri
35	ASV_35	0.976744	0.00393959	Above	Bacteria	Firmicutes	Clostridia	Lachnospirales	Lachnospiraceae	[Eubacterium]_hallii_group
36	ASV_36	0.72093	0.00486341	no	Bacteria	Bacteroidota	Bacteroidia	Bacteroidales	Prevotellaceae	Prevotella	Prevotella_copri
37	ASV_37	0.488372	0.00498252	Below	Bacteria	Firmicutes	Clostridia	Oscillospirales	Ruminococcaceae
38	ASV_38	0.953488	0.00396708	Above	Bacteria	Firmicutes	Clostridia	Lachnospirales	Lachnospiraceae	Coprococcus
39	ASV_39	0.813953	0.00616592	no	Bacteria	Bacteroidota	Bacteroidia	Bacteroidales	Prevotellaceae	Prevotella
40	ASV_40	0.534884	0.00346623	no	Bacteria	Bacteroidota	Bacteroidia	Bacteroidales	Prevotellaceae	Prevotella	Prevotella_copri
41	ASV_41	0.697674	0.00205225	Above	Bacteria	Firmicutes	Clostridia	Oscillospirales	[Eubacterium]_coprostanoligenes_group	[Eubacterium]_coprostanoligenes_group	human_gut
42	ASV_43	0.790698	0.00419765	no	Bacteria	Firmicutes	Clostridia	Lachnospirales	Lachnospiraceae	Roseburia
43	ASV_44	0.767442	0.00687596	no	Bacteria	Bacteroidota	Bacteroidia	Bacteroidales	Prevotellaceae	Prevotella
44	ASV_45	0.534884	0.00635374	Below	Bacteria	Bacteroidota	Bacteroidia	Bacteroidales	Prevotellaceae	Prevotella
45	ASV_46	0.767442	0.00672937	no	Bacteria	Bacteroidota	Bacteroidia	Bacteroidales	Prevotellaceae	Prevotella
46	ASV_47	0.953488	0.00266304	Above	Bacteria	Firmicutes	Clostridia	Lachnospirales	Lachnospiraceae	Lachnospiraceae_ND3007_group
47	ASV_48	0.348837	0.00528486	Below	Bacteria	Bacteroidota	Bacteroidia	Bacteroidales	Prevotellaceae	Alloprevotella	Prevotellaceae_bacterium
48	ASV_49	0.860465	0.0043702	Above	Bacteria	Bacteroidota	Bacteroidia	Bacteroidales	Prevotellaceae	Prevotella
49	ASV_50	0.651163	0.00237597	Above	Bacteria	Firmicutes	Clostridia	Clostridiales	Clostridiaceae	Clostridium_sensu_stricto_1
50	ASV_51	0.511628	0.00341431	no	Bacteria	Firmicutes	Clostridia	Oscillospirales	[Eubacterium]_coprostanoligenes_group	[Eubacterium]_coprostanoligenes_group	gut_metagenome
51	ASV_52	0.55814	0.00633542	Below	Bacteria	Bacteroidota	Bacteroidia	Bacteroidales	Prevotellaceae	Prevotella	uncultured_Wautersiella
52	ASV_53	0.604651	0.00330743	no	Bacteria	Firmicutes	Bacilli	Erysipelotrichales	Erysipelotrichaceae	Holdemanella
53	ASV_54	0.302326	0.00545893	Below	Bacteria	Firmicutes	Negativicutes	Veillonellales-Selenomonadales	Veillonellaceae	Megasphaera	Megasphaera_elsdenii
54	ASV_55	0.465116	0.00342042	no	Bacteria	Firmicutes	Clostridia	Oscillospirales	Ruminococcaceae	CAG-352	uncultured_bacterium
55	ASV_56	0.27907	0.00332117	Below	Bacteria	Firmicutes	Bacilli	Erysipelotrichales	Erysipelatoclostridiaceae	Asteroleplasma	uncultured_bacterium
56	ASV_57	0.976744	0.00354716	Above	Bacteria	Firmicutes	Clostridia	Lachnospirales	Lachnospiraceae	Dorea	Dorea_formicigenerans
57	ASV_58	0.930233	0.00318832	Above	Bacteria	Firmicutes	Clostridia	Lachnospirales	Lachnospiraceae	Blautia
58	ASV_59	0.790698	0.00177892	Above	Bacteria	Proteobacteria	Gammaproteobacteria	Enterobacterales	Enterobacteriaceae	Escherichia-Shigella
59	ASV_62	0.604651	0.00542992	Below	Bacteria	Firmicutes	Negativicutes	Veillonellales-Selenomonadales	Selenomonadaceae	Mitsuokella	uncultured_bacterium
60	ASV_63	0.372093	0.00320359	Below	Bacteria	Firmicutes	Clostridia	Lachnospirales	Lachnospiraceae	Butyrivibrio	Butyrivibrio_crossotus
61	ASV_64	0.465116	0.00496572	Below	Bacteria	Firmicutes	Negativicutes	Veillonellales-Selenomonadales	Veillonellaceae	Megasphaera
62	ASV_65	0.906977	0.00342348	Above	Bacteria	Firmicutes	Clostridia	Lachnospirales	Lachnospiraceae
63	ASV_66	0.790698	0.0034586	Above	Bacteria	Firmicutes	Clostridia	Lachnospirales	Lachnospiraceae	Lachnospiraceae_NK4A136_group
64	ASV_67	0.790698	0.00390905	Above	Bacteria	Bacteroidota	Bacteroidia	Bacteroidales	Prevotellaceae	Prevotella
65	ASV_68	0.651163	0.00302035	no	Bacteria	Firmicutes	Clostridia	Oscillospirales	[Eubacterium]_coprostanoligenes_group	[Eubacterium]_coprostanoligenes_group	gut_metagenome
66	ASV_70	0.627907	0.00184153	Above	Bacteria	Firmicutes	Clostridia	Peptostreptococcales-Tissierellales	Peptostreptococcaceae	Intestinibacter
67	ASV_71	0.55814	0.00180794	Above	Bacteria	Firmicutes	Clostridia	Lachnospirales	Lachnospiraceae	Anaerostipes
68	ASV_72	0.906977	0.00237444	Above	Bacteria	Firmicutes	Clostridia	Lachnospirales	Lachnospiraceae	Blautia
69	ASV_73	0.232558	0.00215761	Below	Bacteria	Bacteroidota	Bacteroidia	Bacteroidales	Bacteroidaceae	Bacteroides
70	ASV_74	0.627907	0.00425415	no	Bacteria	Bacteroidota	Bacteroidia	Bacteroidales	Prevotellaceae	Prevotella	uncultured_Wautersiella
71	ASV_75	0.255814	0.00246759	Below	Bacteria	Firmicutes	Clostridia	Oscillospirales	Ruminococcaceae
72	ASV_77	0.44186	0.00404037	Below	Bacteria	Firmicutes	Negativicutes	Veillonellales-Selenomonadales	Selenomonadaceae	Mitsuokella	uncultured_bacterium
73	ASV_78	0.0930233	0.00229657	Below	Bacteria	Firmicutes	Negativicutes	Veillonellales-Selenomonadales	Veillonellaceae	Megasphaera
74	ASV_79	0.72093	0.00267068	Above	Bacteria	Firmicutes	Clostridia	Oscillospirales	Ruminococcaceae	Faecalibacterium
75	ASV_80	0.581395	0.00231642	no	Bacteria	Bacteroidota	Bacteroidia	Bacteroidales	Prevotellaceae	Prevotella
76	ASV_81	0.72093	0.00157126	Above	Bacteria	Firmicutes	Clostridia	Lachnospirales	Lachnospiraceae	Blautia
77	ASV_82	0.744186	0.00368459	no	Bacteria	Bacteroidota	Bacteroidia	Bacteroidales	Prevotellaceae	Prevotella
78	ASV_84	0.883721	0.00195605	Above	Bacteria	Firmicutes	Clostridia	Oscillospirales	Oscillospiraceae	UCG-002	uncultured_organism
79	ASV_85	0.906977	0.00190872	Above	Bacteria	Firmicutes	Clostridia	Lachnospirales	Lachnospiraceae	Coprococcus
80	ASV_86	0.790698	0.00198354	Above	Bacteria	Firmicutes	Clostridia	Lachnospirales	Lachnospiraceae	Lachnospira	uncultured_bacterium
81	ASV_88	0.767442	0.00209043	Above	Bacteria	Firmicutes	Clostridia	Oscillospirales	Ruminococcaceae	Subdoligranulum	uncultured_bacterium
82	ASV_89	0.372093	0.00414726	Below	Bacteria	Bacteroidota	Bacteroidia	Bacteroidales	Prevotellaceae	Prevotella
83	ASV_90	0.744186	0.00482524	no	Bacteria	Bacteroidota	Bacteroidia	Bacteroidales	Prevotellaceae	Prevotella
84	ASV_91	0.488372	0.00193773	no	Bacteria	Firmicutes	Clostridia	Lachnospirales	Lachnospiraceae	Anaerostipes
85	ASV_92	0.534884	0.00251187	no	Bacteria	Firmicutes	Clostridia	Oscillospirales	Ruminococcaceae	Ruminococcus
86	ASV_93	0.604651	0.00242025	no	Bacteria	Firmicutes	Bacilli	Lactobacillales	Streptococcaceae	Streptococcus	Streptococcus_salivarius
87	ASV_94	0.418605	0.00373192	Below	Bacteria	Firmicutes	Bacilli	Erysipelotrichales	Erysipelatoclostridiaceae	Catenibacterium	uncultured_bacterium
88	ASV_95	0.604651	0.00244927	no	Bacteria	Firmicutes	Clostridia	Oscillospirales	[Eubacterium]_coprostanoligenes_group	[Eubacterium]_coprostanoligenes_group
89	ASV_97	0.604651	0.00176518	Above	Bacteria	Firmicutes	Clostridia	Oscillospirales	Oscillospiraceae	UCG-002
90	ASV_98	0.744186	0.00222175	Above	Bacteria	Firmicutes	Clostridia	Lachnospirales	Lachnospiraceae	[Ruminococcus]_gauvreauii_group
91	ASV_100	0.465116	0.00238361	no	Bacteria	Firmicutes	Clostridia	Peptostreptococcales-Tissierellales	Peptostreptococcaceae	Terrisporobacter	uncultured_bacterium
92	ASV_101	0.348837	0.00205989	no	Bacteria	Bacteroidota	Bacteroidia	Bacteroidales	Prevotellaceae	Prevotella	Prevotella_stercorea
93	ASV_103	0.27907	0.00343875	Below	Bacteria	Firmicutes	Clostridia	Oscillospirales	Ruminococcaceae	Faecalibacterium
94	ASV_105	0.55814	0.00273023	no	Bacteria	Bacteroidota	Bacteroidia	Bacteroidales	Prevotellaceae	Prevotella	uncultured_Wautersiella
95	ASV_106	0.418605	0.00281727	no	Bacteria	Bacteroidota	Bacteroidia	Bacteroidales	Prevotellaceae	Prevotella
96	ASV_107	0.488372	0.00106735	Above	Bacteria	Bacteroidota	Bacteroidia	Bacteroidales	Muribaculaceae	Muribaculaceae	uncultured_bacterium
97	ASV_109	0.767442	0.000790973	Above	Bacteria	Actinobacteriota	Actinobacteria	Bifidobacteriales	Bifidobacteriaceae	Bifidobacterium
98	ASV_110	0.534884	0.00161096	Above	Bacteria	Bacteroidota	Bacteroidia	Bacteroidales	Prevotellaceae	Prevotella
99	ASV_111	0.302326	0.00117119	no	Bacteria	Bacteroidota	Bacteroidia	Bacteroidales	Prevotellaceae	Prevotella
100	ASV_112	0.139535	0.00360977	Below	Bacteria	Actinobacteriota	Coriobacteriia	Coriobacteriales	Atopobiaceae	Olsenella	Olsenella_umbonata
101	ASV_113	0.488372	0.00090855	Above	Bacteria	Firmicutes	Clostridia	Lachnospirales	Lachnospiraceae	[Eubacterium]_ruminantium_group	uncultured_bacterium
102	ASV_114	0.325581	0.0015056	no	Bacteria	Bacteroidota	Bacteroidia	Bacteroidales	Prevotellaceae	Prevotella
103	ASV_115	0.418605	0.00246606	no	Bacteria	Firmicutes	Clostridia	Lachnospirales	Lachnospiraceae	[Ruminococcus]_torques_group
104	ASV_116	0.465116	0.00205225	no	Bacteria	Firmicutes	Clostridia	Lachnospirales	Lachnospiraceae	Coprococcus
105	ASV_117	0.209302	0.00158347	Below	Bacteria	Actinobacteriota	Actinobacteria	Bifidobacteriales	Bifidobacteriaceae	Bifidobacterium
106	ASV_118	0.325581	0.000758906	Above	Bacteria	Firmicutes	Clostridia	Lachnospirales	Lachnospiraceae	Roseburia
107	ASV_119	0.627907	0.00253478	no	Bacteria	Bacteroidota	Bacteroidia	Bacteroidales	Prevotellaceae	Prevotella
108	ASV_120	0.465116	0.000522225	Above	Bacteria	Firmicutes	Clostridia	Oscillospirales	Oscillospiraceae	UCG-002	uncultured_rumen
109	ASV_122	0.162791	0.00132541	Below	Bacteria	Actinobacteriota	Actinobacteria	Bifidobacteriales	Bifidobacteriaceae	Bifidobacterium	Bifidobacterium_bifidum
110	ASV_125	0.27907	0.00161554	no	Bacteria	Bacteroidota	Bacteroidia	Bacteroidales	Prevotellaceae	Prevotella	Prevotella_copri
111	ASV_126	0.255814	0.000601628	no	Bacteria	Firmicutes	Clostridia	Oscillospirales	[Eubacterium]_coprostanoligenes_group	[Eubacterium]_coprostanoligenes_group
112	ASV_128	0.534884	0.00131014	Above	Bacteria	Firmicutes	Clostridia	Lachnospirales	Lachnospiraceae	[Eubacterium]_hallii_group
113	ASV_132	0.348837	0.00107346	no	Bacteria	Bacteroidota	Bacteroidia	Bacteroidales	Prevotellaceae	Prevotella	uncultured_Wautersiella
114	ASV_134	0.255814	0.000936035	no	Bacteria	Bacteroidota	Bacteroidia	Bacteroidales	Prevotellaceae	Prevotella
115	ASV_136	0.604651	0.00117272	Above	Bacteria	Bacteroidota	Bacteroidia	Bacteroidales	Prevotellaceae	Prevotella
116	ASV_138	0.511628	0.00119715	Above	Bacteria	Proteobacteria	Gammaproteobacteria	Burkholderiales	Sutterellaceae	Sutterella	Sutterellaceae_bacterium
117	ASV_141	0.162791	0.00149185	Below	Bacteria	Bacteroidota	Bacteroidia	Bacteroidales	Prevotellaceae	Prevotella	Prevotella_copri
118	ASV_142	0.302326	0.00183695	no	Bacteria	Bacteroidota	Bacteroidia	Bacteroidales	Prevotellaceae	Prevotella
119	ASV_143	0.767442	0.0012796	Above	Bacteria	Firmicutes	Clostridia	Lachnospirales	Lachnospiraceae
120	ASV_144	0.209302	0.000922292	no	Bacteria	Bacteroidota	Bacteroidia	Bacteroidales	Prevotellaceae	Prevotella
121	ASV_147	0.27907	0.000676449	no	Bacteria	Firmicutes	Bacilli	Erysipelotrichales	Erysipelotrichaceae	Holdemanella	uncultured_bacterium
122	ASV_149	0.372093	0.0013758	no	Bacteria	Firmicutes	Clostridia	Oscillospirales	Ruminococcaceae	Ruminococcus	Ruminococcus_callidus
123	ASV_150	0.674419	0.000548184	Above	Bacteria	Firmicutes	Clostridia	Oscillospirales	Oscillospiraceae
124	ASV_151	0.232558	0.00223091	Below	Bacteria	Firmicutes	Negativicutes	Acidaminococcales	Acidaminococcaceae	Phascolarctobacterium
125	ASV_152	0.511628	0.000955886	Above	Bacteria	Firmicutes	Clostridia	Lachnospirales	Lachnospiraceae	[Eubacterium]_eligens_group
126	ASV_155	0.0930233	0.000659653	no	Bacteria	Bacteroidota	Bacteroidia	Bacteroidales	Prevotellaceae	Prevotella
127	ASV_160	0.372093	0.000577196	Above	Bacteria	Desulfobacterota	Desulfovibrionia	Desulfovibrionales	Desulfovibrionaceae	Desulfovibrio	bacterium
128	ASV_161	0.186047	0.000450457	no	Bacteria	Firmicutes	Clostridia	Oscillospirales	[Eubacterium]_coprostanoligenes_group	[Eubacterium]_coprostanoligenes_group	gut_metagenome
129	ASV_162	0.348837	0.000636748	Above	Bacteria	Firmicutes	Clostridia	Monoglobales	Monoglobaceae	Monoglobus
130	ASV_163	0.348837	0.00212249	no	Bacteria	Bacteroidota	Bacteroidia	Bacteroidales	Prevotellaceae	Prevotella	Prevotella_copri
131	ASV_166	0.27907	0.00102765	no	Bacteria	Bacteroidota	Bacteroidia	Bacteroidales	Prevotellaceae	Prevotella
132	ASV_172	0.209302	0.00115287	no	Bacteria	Bacteroidota	Bacteroidia	Bacteroidales	Prevotellaceae	Prevotella	Prevotella_stercorea
133	ASV_174	0.255814	0.00103987	no	Bacteria	Firmicutes	Clostridia	Oscillospirales	Ruminococcaceae	Subdoligranulum
134	ASV_175	0.395349	0.0013132	no	Bacteria	Firmicutes	Negativicutes	Veillonellales-Selenomonadales	Selenomonadaceae	Mitsuokella	uncultured_bacterium
135	ASV_176	0.162791	0.00105819	no	Bacteria	Bacteroidota	Bacteroidia	Bacteroidales	Prevotellaceae	Prevotella
136	ASV_177	0.55814	0.000511536	Above	Bacteria	Firmicutes	Clostridia	Lachnospirales	Lachnospiraceae
137	ASV_179	0.302326	0.000351204	Above	Bacteria	Bacteroidota	Bacteroidia	Bacteroidales	Prevotellaceae	uncultured	uncultured_bacterium
138	ASV_180	0.534884	0.000853578	Above	Bacteria	Firmicutes	Clostridia	Oscillospirales	Oscillospiraceae	NK4A214_group
139	ASV_181	0.302326	0.000772649	no	Bacteria	Firmicutes	Clostridia	Lachnospirales	Lachnospiraceae	[Eubacterium]_hallii_group
140	ASV_182	0.255814	0.00031303	Above	Bacteria	Firmicutes	Clostridia	Oscillospirales	Ruminococcaceae	Ruminococcus	Ruminococcus_bicirculans
141	ASV_186	0.511628	0.000989479	Above	Bacteria	Bacteroidota	Bacteroidia	Bacteroidales	Prevotellaceae	Prevotella
142	ASV_191	0.27907	0.00140329	no	Bacteria	Firmicutes	Clostridia	Lachnospirales	Lachnospiraceae	Coprococcus
143	ASV_192	0.139535	0.0014323	Below	Bacteria	Bacteroidota	Bacteroidia	Bacteroidales	Prevotellaceae	Prevotella
144	ASV_193	0.418605	0.000780284	Above	Bacteria	Bacteroidota	Bacteroidia	Bacteroidales	Prevotellaceae	Prevotella	Massiliprevotella_massiliensis
145	ASV_194	0.488372	0.000551238	Above	Bacteria	Firmicutes	Clostridia	Lachnospirales	Lachnospiraceae	Marvinbryantia
146	ASV_195	0.302326	0.00134832	no	Bacteria	Bacteroidota	Bacteroidia	Bacteroidales	Prevotellaceae	Prevotella
147	ASV_197	0.465116	0.00071157	Above	Bacteria	Firmicutes	Clostridia	Oscillospirales	Butyricicoccaceae	Butyricicoccus
148	ASV_198	0.488372	0.000809296	Above	Bacteria	Firmicutes	Clostridia	Lachnospirales	Lachnospiraceae
149	ASV_201	0.232558	0.000694773	no	Bacteria	Firmicutes	Clostridia	Lachnospirales	Lachnospiraceae	[Ruminococcus]_gauvreauii_group
150	ASV_204	0.44186	0.000887172	Above	Bacteria	Bacteroidota	Bacteroidia	Bacteroidales	Prevotellaceae	Prevotella
151	ASV_213	0.395349	0.000561926	Above	Bacteria	Firmicutes	Clostridia	Lachnospirales	Lachnospiraceae	Agathobacter	Eubacterium_ramulus
152	ASV_216	0.162791	0.00153155	Below	Bacteria	Firmicutes	Clostridia	Clostridiales	Clostridiaceae	Sarcina	uncultured_bacterium
153	ASV_219	0.255814	0.0013697	no	Bacteria	Firmicutes	Negativicutes	Veillonellales-Selenomonadales	Selenomonadaceae	Mitsuokella	uncultured_bacterium
154	ASV_226	0.581395	0.000934508	Above	Bacteria	Bacteroidota	Bacteroidia	Bacteroidales	Prevotellaceae	Prevotella
155	ASV_227	0.837209	0.000703935	Above	Bacteria	Actinobacteriota	Coriobacteriia	Coriobacteriales	Eggerthellaceae	Slackia	Slackia_isoflavoniconvertens
156	ASV_228	0.232558	0.000804715	no	Bacteria	Firmicutes	Clostridia	Oscillospirales	Ruminococcaceae	Ruminococcus	human_gut
157	ASV_229	0.255814	0.000572615	no	Bacteria	Firmicutes	Clostridia	Lachnospirales	Lachnospiraceae	[Eubacterium]_eligens_group
158	ASV_232	0.139535	0.000865794	no	Bacteria	Bacteroidota	Bacteroidia	Bacteroidales	Prevotellaceae	Prevotella
159	ASV_234	0.302326	0.00039854	Above	Bacteria	Actinobacteriota	Coriobacteriia	Coriobacteriales	Atopobiaceae	Olsenella
160	ASV_235	0.209302	0.000852051	no	Bacteria	Elusimicrobiota	Elusimicrobia	Elusimicrobiales	Elusimicrobiaceae	Elusimicrobium	uncultured_bacterium
161	ASV_237	0.534884	0.000505428	Above	Bacteria	Firmicutes	Clostridia	Lachnospirales	Lachnospiraceae
162	ASV_238	0.162791	0.000284017	no	Bacteria	Firmicutes	Clostridia	Clostridiales	Clostridiaceae	Clostridium_sensu_stricto_1
163	ASV_239	0.395349	0.000725313	Above	Bacteria	Firmicutes	Clostridia	Lachnospirales	Lachnospiraceae
164	ASV_240	0.534884	0.000456565	Above	Bacteria	Actinobacteriota	Coriobacteriia	Coriobacteriales	Eggerthellaceae	uncultured	uncultured_bacterium
165	ASV_241	0.488372	0.000758906	Above	Bacteria	Firmicutes	Clostridia	Lachnospirales	Lachnospiraceae	Lachnospiraceae_UCG-004
166	ASV_243	0.232558	0.000444349	no	Bacteria	Firmicutes	Clostridia	Lachnospirales	Lachnospiraceae	Butyrivibrio	uncultured_organism
167	ASV_245	0.372093	0.000309976	Above	Bacteria	Firmicutes	Bacilli	Erysipelotrichales	Erysipelotrichaceae	Turicibacter	uncultured_bacterium
168	ASV_247	0.325581	0.00112538	no	Bacteria	Bacteroidota	Bacteroidia	Bacteroidales	Prevotellaceae	Prevotella
169	ASV_249	0.232558	0.000566507	no	Bacteria	Bacteroidota	Bacteroidia	Bacteroidales	Prevotellaceae	uncultured	metagenome
170	ASV_252	0.186047	0.000858159	no	Bacteria	Proteobacteria	Gammaproteobacteria	Burkholderiales	Sutterellaceae	Sutterella	uncultured_bacterium
171	ASV_253	0.255814	0.00034815	Above	Bacteria	Firmicutes	Clostridia	Lachnospirales	Lachnospiraceae	Lachnospira
172	ASV_254	0.255814	0.00151781	no	Bacteria	Firmicutes	Bacilli	Erysipelotrichales	Erysipelatoclostridiaceae	Catenibacterium
173	ASV_256	0.116279	0.000618424	no	Bacteria	Firmicutes	Clostridia	Oscillospirales	Ruminococcaceae	Faecalibacterium
174	ASV_257	0.511628	0.000690192	Above	Bacteria	Bacteroidota	Bacteroidia	Bacteroidales	Prevotellaceae	Prevotella
175	ASV_259	0.488372	0.00051459	Above	Bacteria	Firmicutes	Clostridia	Lachnospirales	Lachnospiraceae
176	ASV_262	0.488372	0.00038327	Above	Bacteria	Firmicutes	Clostridia	Christensenellales	Christensenellaceae	Christensenellaceae_R-7_group	uncultured_prokaryote
177	ASV_263	0.44186	0.000583304	Above	Bacteria	Firmicutes	Clostridia	Lachnospirales	Lachnospiraceae
178	ASV_272	0.162791	0.000377163	no	Bacteria	Firmicutes	Clostridia	Oscillospirales	Butyricicoccaceae
179	ASV_274	0.55814	0.000471835	Above	Bacteria	Firmicutes	Clostridia	Lachnospirales	Lachnospiraceae	Lachnoclostridium
180	ASV_277	0.325581	0.000430607	Above	Bacteria	Firmicutes	Bacilli	Erysipelotrichales	Erysipelotrichaceae	Solobacterium	uncultured_bacterium
181	ASV_281	0.232558	0.000172548	Above	Bacteria	Firmicutes	Clostridia	Peptostreptococcales-Tissierellales	Anaerovoracaceae	Family_XIII_AD3011_group	uncultured_bacterium
182	ASV_283	0.186047	0.00159569	Below	Bacteria	Firmicutes	Negativicutes	Veillonellales-Selenomonadales	Veillonellaceae	Dialister	uncultured_bacterium
183	ASV_286	0.604651	0.000433661	Above	Bacteria	Firmicutes	Clostridia	Oscillospirales	Ruminococcaceae	Incertae_Sedis
184	ASV_289	0.348837	0.0010078	no	Bacteria	Bacteroidota	Bacteroidia	Bacteroidales	Prevotellaceae	Prevotella	Prevotella_copri
185	ASV_293	0.325581	0.000887172	no	Bacteria	Firmicutes	Clostridia	Lachnospirales	Lachnospiraceae	Lachnospira
186	ASV_296	0.255814	0.000705462	no	Bacteria	Bacteroidota	Bacteroidia	Bacteroidales	Prevotellaceae	Prevotella
187	ASV_298	0.372093	0.00037869	Above	Bacteria	Firmicutes	Clostridia	Oscillospirales	Ruminococcaceae	uncultured	gut_metagenome
188	ASV_305	0.465116	0.000418391	Above	Bacteria	Firmicutes	Clostridia	Lachnospirales	Lachnospiraceae	Lachnoclostridium
189	ASV_306	0.232558	0.000592466	no	Bacteria	Bacteroidota	Bacteroidia	Bacteroidales	Prevotellaceae	Prevotella
190	ASV_307	0.232558	0.000204615	Above	Bacteria	Bacteroidota	Bacteroidia	Bacteroidales	Prevotellaceae	Prevotella
191	ASV_309	0.186047	0.000302341	no	Bacteria	Cyanobacteria	Vampirivibrionia	Gastranaerophilales	Gastranaerophilales	Gastranaerophilales	uncultured_bacterium
192	ASV_310	0.186047	0.000352731	no	Bacteria	Proteobacteria	Gammaproteobacteria	Burkholderiales	Sutterellaceae	Sutterella	Sutterellaceae_bacterium
193	ASV_313	0.139535	0.000445876	no	Bacteria	Bacteroidota	Bacteroidia	Bacteroidales	Prevotellaceae	Prevotella
194	ASV_319	0.162791	0.000328299	no	Bacteria	Bacteroidota	Bacteroidia	Bacteroidales	Prevotellaceae	Alloprevotella
195	ASV_321	0.232558	0.00041381	Above	Bacteria	Firmicutes	Clostridia	Clostridia_UCG-014	Clostridia_UCG-014	Clostridia_UCG-014
196	ASV_325	0.0930233	0.000934508	Below	Bacteria	Bacteroidota	Bacteroidia	Bacteroidales	Prevotellaceae	Alloprevotella
197	ASV_326	0.395349	0.000803188	Above	Bacteria	Bacteroidota	Bacteroidia	Bacteroidales	Prevotellaceae	Prevotella	uncultured_Wautersiella
198	ASV_328	0.27907	0.000250424	Above	Bacteria	Actinobacteriota	Coriobacteriia	Coriobacteriales	Atopobiaceae	Olsenella	metagenome
199	ASV_329	0.116279	0.000618424	no	Bacteria	Bacteroidota	Bacteroidia	Bacteroidales	Prevotellaceae	Alloprevotella	gut_metagenome
200	ASV_335	0.488372	0.000473362	Above	Bacteria	Firmicutes	Clostridia	Oscillospirales	Oscillospiraceae	UCG-003
201	ASV_337	0.116279	0.0010414	Below	Bacteria	Bacteroidota	Bacteroidia	Bacteroidales	Prevotellaceae	Prevotella
202	ASV_340	0.162791	0.000888699	no	Bacteria	Bacteroidota	Bacteroidia	Bacteroidales	Prevotellaceae	Prevotella
203	ASV_344	0.139535	0.000603155	no	Bacteria	Bacteroidota	Bacteroidia	Bacteroidales	Prevotellaceae	Prevotella	Prevotella_copri
204	ASV_352	0.0930233	0.00112233	Below	Bacteria	Bacteroidota	Bacteroidia	Bacteroidales	Prevotellaceae	Alloprevotella
205	ASV_355	0.255814	0.000387851	Above	Bacteria	Bacteroidota	Bacteroidia	Bacteroidales	Prevotellaceae	Prevotella
206	ASV_356	0.418605	0.000264167	Above	Bacteria	Firmicutes	Clostridia	Lachnospirales	Lachnospiraceae	uncultured	uncultured_Eubacterium
207	ASV_357	0.209302	0.00042908	no	Bacteria	Bacteroidota	Bacteroidia	Bacteroidales	Prevotellaceae	Prevotella
208	ASV_360	0.0697674	0.000206141	no	Bacteria	Patescibacteria	Saccharimonadia	Saccharimonadales	Saccharimonadales	Saccharimonadales
209	ASV_365	0.139535	0.000152697	no	Bacteria	Bacteroidota	Bacteroidia	Bacteroidales	Prevotellaceae	Prevotella
210	ASV_366	0.302326	0.00051459	Above	Bacteria	Proteobacteria	Gammaproteobacteria	Burkholderiales	Sutterellaceae	Sutterella
211	ASV_367	0.162791	0.000847471	no	Bacteria	Firmicutes	Negativicutes	Veillonellales-Selenomonadales	Veillonellaceae	Megasphaera
212	ASV_371	0.116279	0.000528333	no	Bacteria	Firmicutes	Clostridia	Lachnospirales	Lachnospiraceae	Roseburia
213	ASV_372	0.348837	0.00036342	Above	Bacteria	Firmicutes	Clostridia	Lachnospirales	Lachnospiraceae
214	ASV_379	0.27907	0.000450457	Above	Bacteria	Firmicutes	Clostridia	Lachnospirales	Lachnospiraceae	Lachnospiraceae_NK4A136_group	uncultured_organism
215	ASV_386	0.302326	0.000296233	Above	Bacteria	Firmicutes	Clostridia	Lachnospirales	Lachnospiraceae
216	ASV_390	0.186047	0.000390905	no	Bacteria	Firmicutes	Clostridia	Lachnospirales	Lachnospiraceae	Blautia
217	ASV_399	0.209302	0.000531387	no	Bacteria	Bacteroidota	Bacteroidia	Bacteroidales	Prevotellaceae	Prevotella
218	ASV_401	0.325581	0.000209195	Above	Bacteria	Firmicutes	Clostridia	Lachnospirales	Lachnospiraceae	Howardella	uncultured_organism
219	ASV_406	0.186047	0.00024737	Above	Bacteria	Firmicutes	Clostridia	Oscillospirales	Ruminococcaceae	[Eubacterium]_siraeum_group
220	ASV_408	0.116279	0.000581777	no	Bacteria	Bacteroidota	Bacteroidia	Bacteroidales	Prevotellaceae	Prevotella
221	ASV_410	0.232558	0.000209195	Above	Bacteria	Bacteroidota	Bacteroidia	Bacteroidales	uncultured	uncultured	uncultured_bacterium
222	ASV_430	0.0697674	4.58092e-05	no	Bacteria	Bacteroidota	Bacteroidia	Bacteroidales	Prevotellaceae	Prevotella
223	ASV_434	0.0465116	0.000198507	no	Bacteria	Bacteroidota	Bacteroidia	Bacteroidales	Prevotellaceae	Prevotella
224	ASV_438	0.139535	0.00011605	Above	Bacteria	Firmicutes	Bacilli	Lactobacillales	Lactobacillaceae	Lactobacillus	Lactobacillus_delbrueckii
225	ASV_439	0.55814	0.000218357	Above	Bacteria	Firmicutes	Clostridia	Peptostreptococcales-Tissierellales	Anaerovoracaceae	Family_XIII_UCG-001	uncultured_bacterium
226	ASV_445	0.162791	0.000500847	no	Bacteria	Firmicutes	Clostridia	Lachnospirales	Lachnospiraceae	Blautia
227	ASV_448	0.162791	0.000280963	no	Bacteria	Bacteroidota	Bacteroidia	Bacteroidales	Prevotellaceae	Prevotella
228	ASV_450	0.139535	0.000557346	no	Bacteria	Firmicutes	Clostridia	Lachnospirales	Lachnospiraceae	Lachnospiraceae_NK3A20_group	uncultured_bacterium
229	ASV_454	0.209302	0.00031303	Above	Bacteria	Proteobacteria	Gammaproteobacteria	Burkholderiales	Sutterellaceae	Sutterella
230	ASV_455	0.255814	0.000233627	Above	Bacteria	Bacteroidota	Bacteroidia	Bacteroidales	Prevotellaceae	Prevotella
231	ASV_456	0.186047	0.00015117	Above	Bacteria	Firmicutes	Clostridia	Clostridia_UCG-014	Clostridia_UCG-014	Clostridia_UCG-014
232	ASV_465	0.0697674	0.000612317	Below	Bacteria	Bacteroidota	Bacteroidia	Bacteroidales	Prevotellaceae	Alloprevotella
233	ASV_468	0.162791	0.000534441	no	Bacteria	Bacteroidota	Bacteroidia	Bacteroidales	Prevotellaceae	Prevotella
234	ASV_471	0.139535	0.000325245	no	Bacteria	Proteobacteria	Gammaproteobacteria	Burkholderiales	Sutterellaceae	Sutterella
235	ASV_472	0.209302	0.000468781	no	Bacteria	Bacteroidota	Bacteroidia	Bacteroidales	Prevotellaceae	Prevotella
236	ASV_492	0.186047	0.00033288	no	Bacteria	Bacteroidota	Bacteroidia	Bacteroidales	Prevotellaceae	Prevotella	human_gut
237	ASV_493	0.418605	0.000229046	Above	Bacteria	Firmicutes	Clostridia	Oscillospirales	Oscillospiraceae	Colidextribacter
238	ASV_494	0.209302	0.00033288	Above	Bacteria	Firmicutes	Clostridia	Oscillospirales	Butyricicoccaceae	Butyricicoccus	uncultured_bacterium
239	ASV_501	0.116279	0.0004642	no	Bacteria	Firmicutes	Negativicutes	Veillonellales-Selenomonadales	Selenomonadaceae	Mitsuokella	uncultured_bacterium
240	ASV_512	0.27907	0.000245843	Above	Bacteria	Bacteroidota	Bacteroidia	Bacteroidales	Prevotellaceae	Prevotella
241	ASV_514	0.162791	0.000317611	no	Bacteria	Bacteroidota	Bacteroidia	Bacteroidales	Prevotellaceae	Prevotella
242	ASV_517	0.0697674	0.000575669	no	Bacteria	Firmicutes	Negativicutes	Veillonellales-Selenomonadales	Selenomonadaceae	Mitsuokella	uncultured_bacterium
243	ASV_523	0.232558	0.000175602	Above	Bacteria	Firmicutes	Clostridia	Lachnospirales	Lachnospiraceae	Lachnospiraceae_UCG-010	uncultured_organism
244	ASV_529	0.0697674	0.000586358	Below	Bacteria	Firmicutes	Negativicutes	Veillonellales-Selenomonadales	Veillonellaceae	Dialister	uncultured_bacterium
245	ASV_533	0.116279	0.000416864	no	Bacteria	Bacteroidota	Bacteroidia	Bacteroidales	Prevotellaceae	uncultured	uncultured_bacterium
246	ASV_536	0.162791	0.000105361	Above	Bacteria	Firmicutes	Clostridia	Oscillospirales	Oscillospiraceae	UCG-005	uncultured_bacterium
247	ASV_538	0.0930233	0.000488632	no	Bacteria	Bacteroidota	Bacteroidia	Bacteroidales	Prevotellaceae	Prevotella
248	ASV_542	0.232558	0.000270274	Above	Bacteria	Bacteroidota	Bacteroidia	Bacteroidales	Prevotellaceae	Prevotella
249	ASV_552	0.372093	0.000112996	Above	Bacteria	Firmicutes	Clostridia	Lachnospirales	Lachnospiraceae	Roseburia
250	ASV_559	0.0697674	0.000317611	no	Bacteria	Firmicutes	Negativicutes	Veillonellales-Selenomonadales	Selenomonadaceae	Mitsuokella	uncultured_bacterium
251	ASV_562	0.325581	0.000175602	Above	Bacteria	Actinobacteriota	Coriobacteriia	Coriobacteriales	Eggerthellaceae	Senegalimassilia	uncultured_bacterium
252	ASV_586	0.139535	0.000183237	no	Bacteria	Firmicutes	Clostridia	Oscillospirales	Ruminococcaceae	Subdoligranulum
253	ASV_589	0.255814	0.000230573	Above	Bacteria	Firmicutes	Clostridia	Oscillospirales	Oscillospiraceae	UCG-005
254	ASV_596	0.255814	0.000201561	Above	Bacteria	Bacteroidota	Bacteroidia	Bacteroidales	Prevotellaceae	Prevotella	uncultured_bacterium
255	ASV_597	0.0930233	8.09296e-05	no	Bacteria	Firmicutes	Clostridia	Lachnospirales	Lachnospiraceae
256	ASV_610	0.0697674	0.000114523	no	Bacteria	Cyanobacteria	Vampirivibrionia	Gastranaerophilales	Gastranaerophilales	Gastranaerophilales
257	ASV_612	0.162791	0.000152697	Above	Bacteria	Firmicutes	Clostridia	Lachnospirales	Lachnospiraceae
258	ASV_621	0.232558	9.16184e-05	Above	Bacteria	Firmicutes	Clostridia	Oscillospirales	Oscillospiraceae	UCG-005	metagenome
259	ASV_637	0.0232558	5.8025e-05	no	Bacteria	Firmicutes	Negativicutes	Veillonellales-Selenomonadales	Veillonellaceae	Dialister	uncultured_bacterium
260	ASV_659	0.0697674	2.74855e-05	no	Bacteria	Actinobacteriota	Coriobacteriia	Coriobacteriales	Atopobiaceae	Olsenella
261	ASV_684	0.325581	0.000198507	Above	Bacteria	Firmicutes	Negativicutes	Veillonellales-Selenomonadales	Veillonellaceae	Allisonella	uncultured_bacterium
262	ASV_687	0.116279	0.000274855	no	Bacteria	Bacteroidota	Bacteroidia	Bacteroidales	Prevotellaceae	Prevotella
263	ASV_695	0.0465116	0.000229046	no	Bacteria	Bacteroidota	Bacteroidia	Bacteroidales	Prevotellaceae	Prevotella
264	ASV_726	0.0697674	0.000322192	no	Bacteria	Bacteroidota	Bacteroidia	Bacteroidales	Prevotellaceae	Prevotella
265	ASV_735	0.116279	4.88632e-05	Above	Bacteria	Bacteroidota	Bacteroidia	Bacteroidales	Prevotellaceae	uncultured	uncultured_bacterium
266	ASV_753	0.0697674	0.000213776	no	Bacteria	Firmicutes	Clostridia	Lachnospirales	Lachnospiraceae	[Bacteroides]_pectinophilus_group	uncultured_bacterium
267	ASV_755	0.116279	0.00014659	no	Bacteria	Bacteroidota	Bacteroidia	Bacteroidales	Prevotellaceae	Prevotella
268	ASV_761	0.0697674	0.000285544	no	Bacteria	Bacteroidota	Bacteroidia	Bacteroidales	Prevotellaceae	Alloprevotella
269	ASV_769	0.0697674	0.000180183	no	Bacteria	Bacteroidota	Bacteroidia	Bacteroidales	Prevotellaceae	Prevotella
270	ASV_792	0.0930233	0.000201561	no	Bacteria	Firmicutes	Clostridia	Oscillospirales	Ruminococcaceae	Ruminococcus	Ruminococcus_bicirculans
271	ASV_817	0.0697674	9.16184e-05	no	Bacteria	Firmicutes	Clostridia	Lachnospirales	Lachnospiraceae	Lachnospiraceae_UCG-004
272	ASV_846	0.209302	0.000163386	Above	Bacteria	Bacteroidota	Bacteroidia	Bacteroidales	Prevotellaceae	Prevotellaceae_NK3B31_group	uncultured_bacterium
273	ASV_851	0.0697674	0.000248897	no	Bacteria	Firmicutes	Clostridia	Oscillospirales	[Eubacterium]_coprostanoligenes_group	[Eubacterium]_coprostanoligenes_group	Eubacterium_coprostanoligenes
274	ASV_870	0.0930233	0.000230573	no	Bacteria	Bacteroidota	Bacteroidia	Bacteroidales	Prevotellaceae	Prevotella
275	ASV_901	0.139535	7.63487e-05	Above	Bacteria	Firmicutes	Clostridia	Oscillospirales	Butyricicoccaceae	Butyricicoccus	uncultured_bacterium
276	ASV_913	0.0930233	0.000184764	no	Bacteria	Bacteroidota	Bacteroidia	Bacteroidales	Rikenellaceae	Rikenellaceae_RC9_gut_group	uncultured_bacterium
277	ASV_919	0.116279	7.78757e-05	no	Bacteria	Firmicutes	Clostridia	Lachnospirales	Lachnospiraceae	Blautia
278	ASV_942	0.0232558	0.000274855	Below	Bacteria	Bacteroidota	Bacteroidia	Bacteroidales	Prevotellaceae	Prevotella
279	ASV_963	0.0697674	5.19171e-05	no	Bacteria	Firmicutes	Clostridia	Oscillospirales	Oscillospiraceae	UCG-005
280	ASV_979	0.27907	0.000125212	Above	Bacteria	Firmicutes	Clostridia	Oscillospirales	Oscillospiraceae	NK4A214_group
281	ASV_984	0.0697674	0.000103834	no	Bacteria	Bacteroidota	Bacteroidia	Bacteroidales	Prevotellaceae	Prevotella
282	ASV_1036	0.0697674	5.9552e-05	no	Bacteria	Firmicutes	Clostridia	Christensenellales	Christensenellaceae	Christensenellaceae_R-7_group	uncultured_prokaryote
283	ASV_1049	0.0697674	6.1079e-05	no	Bacteria	Firmicutes	Clostridia	Lachnospirales	Lachnospiraceae
284	ASV_1069	0.162791	6.41329e-05	Above	Bacteria	Firmicutes	Clostridia	Oscillospirales	Ruminococcaceae	uncultured	gut_metagenome
285	ASV_1094	0.0697674	4.42822e-05	no	Bacteria	Firmicutes	Clostridia	Oscillospirales	Ruminococcaceae	uncultured	uncultured_organism
286	ASV_1124	0.0697674	9.00915e-05	no	Bacteria	Bacteroidota	Bacteroidia	Bacteroidales	Prevotellaceae	Prevotella
287	ASV_1230	0.0930233	8.24566e-05	no	Bacteria	Cyanobacteria	Vampirivibrionia	Gastranaerophilales	Gastranaerophilales	Gastranaerophilales	uncultured_bacterium
288	ASV_1251	0.0465116	0.000103834	no	Bacteria	Firmicutes	Clostridia	Lachnospirales	Lachnospiraceae	Agathobacter
289	ASV_1253	0.0232558	0.000140482	no	Bacteria	Bacteroidota	Bacteroidia	Bacteroidales	Prevotellaceae	Prevotella
290	ASV_1363	0.0465116	6.1079e-05	no	Bacteria	Bacteroidota	Bacteroidia	Bacteroidales	Bacteroidaceae	Bacteroides	Bacteroides_fragilis
291	ASV_1413	0.0697674	8.39836e-05	no	Bacteria	Firmicutes	Negativicutes	Veillonellales-Selenomonadales	Veillonellaceae	Megasphaera	Megasphaera_hexanoica
292	ASV_1489	0.116279	4.73362e-05	Above	Bacteria	Bacteroidota	Bacteroidia	Bacteroidales	Bacteroidaceae	Bacteroides	Bacteroidaceae_bacterium
293	ASV_1495	0.0232558	0.000114523	no	Bacteria	Bacteroidota	Bacteroidia	Bacteroidales	Prevotellaceae	Alloprevotella
294	ASV_1514	0.0232558	0.000105361	no	Bacteria	Bacteroidota	Bacteroidia	Bacteroidales	Prevotellaceae	Prevotella
295	ASV_1520	0.0465116	1.52697e-05	no	Bacteria	Firmicutes	Clostridia	Oscillospirales	UCG-010	UCG-010
296	ASV_1522	0.0232558	2.59586e-05	no	Bacteria	Bacteroidota	Bacteroidia	Bacteroidales	Prevotellaceae	Prevotella
297	ASV_1596	0.0697674	7.63487e-05	no	Bacteria	Firmicutes	Negativicutes	Acidaminococcales	Acidaminococcaceae	Phascolarctobacterium
298	ASV_1613	0.0232558	9.16184e-05	no	Bacteria	Bacteroidota	Bacteroidia	Bacteroidales	Prevotellaceae	Alloprevotella
299	ASV_1620	0.0232558	2.13776e-05	no	Bacteria	Actinobacteriota	Coriobacteriia	Coriobacteriales	Eggerthellaceae	Senegalimassilia	uncultured_bacterium
300	ASV_1623	0.0697674	2.59586e-05	no	Bacteria	Firmicutes	Clostridia	Clostridia_UCG-014	Clostridia_UCG-014	Clostridia_UCG-014
301	ASV_1651	0.0930233	4.12283e-05	no	Bacteria	Actinobacteriota	Coriobacteriia	Coriobacteriales	Atopobiaceae	Libanicoccus	uncultured_bacterium
302	ASV_1669	0.0465116	2.59586e-05	no	Bacteria	Firmicutes	Clostridia	Oscillospirales	[Eubacterium]_coprostanoligenes_group	[Eubacterium]_coprostanoligenes_group
303	ASV_1681	0.139535	6.26059e-05	Above	Bacteria	Bacteroidota	Bacteroidia	Bacteroidales	Prevotellaceae	Prevotella
304	ASV_1689	0.0232558	8.24566e-05	no	Bacteria	Firmicutes	Negativicutes	Veillonellales-Selenomonadales	Veillonellaceae	Megasphaera	Megasphaera_elsdenii
305	ASV_1702	0.0697674	5.19171e-05	no	Bacteria	Bacteroidota	Bacteroidia	Bacteroidales	Prevotellaceae	Prevotella
306	ASV_1758	0.0232558	7.78757e-05	no	Bacteria	Firmicutes	Negativicutes	Veillonellales-Selenomonadales	Veillonellaceae	Dialister	uncultured_bacterium
307	ASV_1828	0.0232558	6.26059e-05	no	Bacteria	Bacteroidota	Bacteroidia	Bacteroidales	Prevotellaceae	Alloprevotella
308	ASV_1842	0.0930233	3.05395e-05	no	Bacteria	Bacteroidota	Bacteroidia	Bacteroidales	Prevotellaceae	Alloprevotella	Prevotellaceae_bacterium
309	ASV_1983	0.0465116	1.06888e-05	no	Bacteria	Firmicutes	Clostridia	Oscillospirales	Ruminococcaceae	Caproiciproducens	uncultured_bacterium
310	ASV_2126	0.0232558	5.19171e-05	no	Bacteria	Firmicutes	Clostridia	Lachnospirales	Lachnospiraceae	Dorea
311	ASV_2147	0.0232558	4.88632e-05	no	Bacteria	Bacteroidota	Bacteroidia	Bacteroidales	Prevotellaceae	Prevotella
312	ASV_2161	0.0697674	2.74855e-05	no	Bacteria	Campilobacterota	Campylobacteria	Campylobacterales	Campylobacteraceae	Campylobacter
313	ASV_2382	0.0232558	3.66474e-05	no	Bacteria	Bacteroidota	Bacteroidia	Bacteroidales	Prevotellaceae	Prevotella
314	ASV_2521	0.0232558	2.90125e-05	no	Bacteria	Bacteroidota	Bacteroidia	Bacteroidales	Prevotellaceae	Prevotella
315	ASV_2586	0.0232558	2.59586e-05	no	Bacteria	Bacteroidota	Bacteroidia	Bacteroidales	Prevotellaceae	uncultured	metagenome
316	ASV_3083	0.0232558	9.16184e-06	no	Bacteria	Actinobacteriota	Coriobacteriia	Coriobacteriales	Coriobacteriaceae	Collinsella	uncultured_bacterium
317	ASV_3379	0.0232558	4.58092e-06	no	Bacteria	Firmicutes	Clostridia	Lachnospirales	Lachnospiraceae
318	ASV_3724	0.0232558	4.58092e-06	no	Bacteria	Firmicutes	Clostridia	Peptostreptococcales-Tissierellales	Anaerovoracaceae	[Eubacterium]_nodatum_group
319	ASV_3725	0.0232558	3.05395e-06	no	Bacteria	Actinobacteriota	Actinobacteria	Bifidobacteriales	Bifidobacteriaceae	Bifidobacterium
320	ASV_3726	0.0232558	3.05395e-06	no	Bacteria	Actinobacteriota	Actinobacteria	Bifidobacteriales	Bifidobacteriaceae	Bifidobacterium
321	ASV_3727	0.0232558	3.05395e-06	no	Bacteria	Firmicutes	Clostridia	Lachnospirales	Lachnospiraceae
322	ASV_3728	0.0232558	4.58092e-06	no	Bacteria	Firmicutes	Bacilli	Erysipelotrichales	Erysipelotrichaceae	Holdemanella	uncultured_bacterium
323	ASV_3729	0.0232558	3.05395e-06	no	Bacteria	Firmicutes	Clostridia	Oscillospirales	Ruminococcaceae
324	ASV_4112	0.0232558	3.05395e-06	no	Bacteria	Firmicutes	Clostridia	Lachnospirales	Lachnospiraceae
325	ASV_4113	0.0232558	3.05395e-06	no	Bacteria	Bacteroidota	Bacteroidia	Bacteroidales	Prevotellaceae	Prevotella
326	ASV_4114	0.0232558	3.05395e-06	no	Bacteria	Firmicutes	Bacilli	Erysipelotrichales	Erysipelatoclostridiaceae	Catenibacterium	uncultured_bacterium

## Sheet: Female - No Site Specific
	ASVs	Occupancy	Relative Abundance	Neutral	Kingdom	Phylum	Class	Order	Family	Genus	Species
1	ASV_1	0.84	0.0417912	Below	Bacteria	Bacteroidota	Bacteroidia	Bacteroidales	Prevotellaceae	Prevotella
2	ASV_2	0.84	0.0391998	Below	Bacteria	Bacteroidota	Bacteroidia	Bacteroidales	Prevotellaceae	Prevotella
3	ASV_3	0.84	0.0339862	Below	Bacteria	Actinobacteriota	Actinobacteria	Bifidobacteriales	Bifidobacteriaceae	Bifidobacterium
4	ASV_4	0.98	0.0247144	no	Bacteria	Firmicutes	Clostridia	Lachnospirales	Lachnospiraceae	Agathobacter
5	ASV_5	0.8	0.0222552	Below	Bacteria	Bacteroidota	Bacteroidia	Bacteroidales	Prevotellaceae	Prevotella
6	ASV_6	0.8	0.01873	Below	Bacteria	Actinobacteriota	Actinobacteria	Bifidobacteriales	Bifidobacteriaceae	Bifidobacterium
7	ASV_7	0.98	0.0222464	no	Bacteria	Firmicutes	Clostridia	Oscillospirales	Ruminococcaceae	Faecalibacterium
8	ASV_8	0.72	0.0159301	Below	Bacteria	Bacteroidota	Bacteroidia	Bacteroidales	Prevotellaceae	Prevotella	Prevotella_copri
9	ASV_9	1	0.0150683	Above	Bacteria	Firmicutes	Clostridia	Lachnospirales	Lachnospiraceae	Blautia
10	ASV_10	0.64	0.0138952	Below	Bacteria	Bacteroidota	Bacteroidia	Bacteroidales	Prevotellaceae	Prevotella
11	ASV_11	0.9	0.012471	no	Bacteria	Firmicutes	Bacilli	Lactobacillales	Lactobacillaceae	Lactobacillus	Lactobacillus_ruminis
12	ASV_12	0.84	0.0163588	Below	Bacteria	Bacteroidota	Bacteroidia	Bacteroidales	Prevotellaceae	Prevotella
13	ASV_13	1	0.0116782	Above	Bacteria	Firmicutes	Clostridia	Lachnospirales	Lachnospiraceae	Dorea
14	ASV_14	0.52	0.0102423	Below	Bacteria	Firmicutes	Negativicutes	Veillonellales-Selenomonadales	Veillonellaceae	Dialister	uncultured_bacterium
15	ASV_16	0.92	0.0147952	no	Bacteria	Firmicutes	Clostridia	Lachnospirales	Lachnospiraceae	Roseburia
16	ASV_17	1	0.0157202	Above	Bacteria	Firmicutes	Clostridia	Oscillospirales	Ruminococcaceae	Faecalibacterium
17	ASV_18	0.74	0.00613566	no	Bacteria	Firmicutes	Bacilli	Erysipelotrichales	Erysipelatoclostridiaceae	Catenibacterium	uncultured_bacterium
18	ASV_19	1	0.010069	Above	Bacteria	Firmicutes	Clostridia	Lachnospirales	Lachnospiraceae	Blautia
19	ASV_20	0.94	0.0104463	no	Bacteria	Actinobacteriota	Coriobacteriia	Coriobacteriales	Coriobacteriaceae	Collinsella
20	ASV_21	0.9	0.00834532	no	Bacteria	Firmicutes	Clostridia	Clostridiales	Clostridiaceae	Clostridium_sensu_stricto_1
21	ASV_22	0.68	0.00747761	Below	Bacteria	Bacteroidota	Bacteroidia	Bacteroidales	Prevotellaceae	Prevotella	Prevotella_copri
22	ASV_23	0.96	0.00915284	no	Bacteria	Firmicutes	Clostridia	Oscillospirales	Ruminococcaceae	Faecalibacterium
23	ASV_24	0.66	0.00920276	Below	Bacteria	Bacteroidota	Bacteroidia	Bacteroidales	Prevotellaceae	Prevotella	Prevotella_copri
24	ASV_26	0.94	0.00581706	Above	Bacteria	Firmicutes	Clostridia	Lachnospirales	Lachnospiraceae	[Ruminococcus]_torques_group
25	ASV_27	1	0.00845838	Above	Bacteria	Firmicutes	Clostridia	Lachnospirales	Lachnospiraceae	Fusicatenibacter
26	ASV_28	0.98	0.00759947	Above	Bacteria	Firmicutes	Clostridia	Oscillospirales	Ruminococcaceae	Subdoligranulum
27	ASV_29	0.88	0.00683013	no	Bacteria	Actinobacteriota	Actinobacteria	Bifidobacteriales	Bifidobacteriaceae	Bifidobacterium	Bifidobacterium_longum
28	ASV_30	0.92	0.00773308	no	Bacteria	Firmicutes	Clostridia	Oscillospirales	Ruminococcaceae	Faecalibacterium
29	ASV_32	0.92	0.00511819	Above	Bacteria	Firmicutes	Clostridia	Peptostreptococcales-Tissierellales	Peptostreptococcaceae	Romboutsia
30	ASV_33	0.54	0.00607106	Below	Bacteria	Firmicutes	Clostridia	Oscillospirales	Ruminococcaceae	Faecalibacterium
31	ASV_34	0.64	0.00537219	Below	Bacteria	Bacteroidota	Bacteroidia	Bacteroidales	Prevotellaceae	Prevotella	Prevotella_copri
32	ASV_35	0.98	0.0044017	Above	Bacteria	Firmicutes	Clostridia	Lachnospirales	Lachnospiraceae	[Eubacterium]_hallii_group
33	ASV_38	0.96	0.00485098	Above	Bacteria	Firmicutes	Clostridia	Lachnospirales	Lachnospiraceae	Coprococcus
34	ASV_39	0.62	0.00481721	no	Bacteria	Bacteroidota	Bacteroidia	Bacteroidales	Prevotellaceae	Prevotella
35	ASV_41	0.62	0.00236236	Above	Bacteria	Firmicutes	Clostridia	Oscillospirales	[Eubacterium]_coprostanoligenes_group	[Eubacterium]_coprostanoligenes_group	human_gut
36	ASV_43	0.82	0.0048451	no	Bacteria	Firmicutes	Clostridia	Lachnospirales	Lachnospiraceae	Roseburia
37	ASV_44	0.58	0.00364411	no	Bacteria	Bacteroidota	Bacteroidia	Bacteroidales	Prevotellaceae	Prevotella
38	ASV_46	0.58	0.00397152	no	Bacteria	Bacteroidota	Bacteroidia	Bacteroidales	Prevotellaceae	Prevotella
39	ASV_47	0.96	0.00437968	Above	Bacteria	Firmicutes	Clostridia	Lachnospirales	Lachnospiraceae	Lachnospiraceae_ND3007_group
40	ASV_49	0.66	0.00314638	no	Bacteria	Bacteroidota	Bacteroidia	Bacteroidales	Prevotellaceae	Prevotella
41	ASV_50	0.66	0.00350462	no	Bacteria	Firmicutes	Clostridia	Clostridiales	Clostridiaceae	Clostridium_sensu_stricto_1
42	ASV_51	0.58	0.00308178	no	Bacteria	Firmicutes	Clostridia	Oscillospirales	[Eubacterium]_coprostanoligenes_group	[Eubacterium]_coprostanoligenes_group	gut_metagenome
43	ASV_53	0.64	0.00351197	no	Bacteria	Firmicutes	Bacilli	Erysipelotrichales	Erysipelotrichaceae	Holdemanella
44	ASV_56	0.58	0.00570694	Below	Bacteria	Firmicutes	Bacilli	Erysipelotrichales	Erysipelatoclostridiaceae	Asteroleplasma	uncultured_bacterium
45	ASV_57	1	0.00362208	Above	Bacteria	Firmicutes	Clostridia	Lachnospirales	Lachnospiraceae	Dorea	Dorea_formicigenerans
46	ASV_58	0.92	0.00398326	Above	Bacteria	Firmicutes	Clostridia	Lachnospirales	Lachnospiraceae	Blautia
47	ASV_59	0.72	0.00106445	Above	Bacteria	Proteobacteria	Gammaproteobacteria	Enterobacterales	Enterobacteriaceae	Escherichia-Shigella
48	ASV_65	0.92	0.0031919	Above	Bacteria	Firmicutes	Clostridia	Lachnospirales	Lachnospiraceae
49	ASV_66	0.72	0.00454265	no	Bacteria	Firmicutes	Clostridia	Lachnospirales	Lachnospiraceae	Lachnospiraceae_NK4A136_group
50	ASV_67	0.62	0.00304801	no	Bacteria	Bacteroidota	Bacteroidia	Bacteroidales	Prevotellaceae	Prevotella
51	ASV_68	0.6	0.00311408	no	Bacteria	Firmicutes	Clostridia	Oscillospirales	[Eubacterium]_coprostanoligenes_group	[Eubacterium]_coprostanoligenes_group	gut_metagenome
52	ASV_70	0.7	0.00289091	Above	Bacteria	Firmicutes	Clostridia	Peptostreptococcales-Tissierellales	Peptostreptococcaceae	Intestinibacter
53	ASV_71	0.8	0.00352665	Above	Bacteria	Firmicutes	Clostridia	Lachnospirales	Lachnospiraceae	Anaerostipes
54	ASV_72	0.92	0.0028821	Above	Bacteria	Firmicutes	Clostridia	Lachnospirales	Lachnospiraceae	Blautia
55	ASV_79	0.74	0.00358391	no	Bacteria	Firmicutes	Clostridia	Oscillospirales	Ruminococcaceae	Faecalibacterium
56	ASV_81	0.88	0.00300103	Above	Bacteria	Firmicutes	Clostridia	Lachnospirales	Lachnospiraceae	Blautia
57	ASV_84	0.88	0.00309646	Above	Bacteria	Firmicutes	Clostridia	Oscillospirales	Oscillospiraceae	UCG-002	uncultured_organism
58	ASV_85	0.94	0.00270298	Above	Bacteria	Firmicutes	Clostridia	Lachnospirales	Lachnospiraceae	Coprococcus
59	ASV_86	0.84	0.0029467	Above	Bacteria	Firmicutes	Clostridia	Lachnospirales	Lachnospiraceae	Lachnospira	uncultured_bacterium
60	ASV_88	0.92	0.00435619	Above	Bacteria	Firmicutes	Clostridia	Oscillospirales	Ruminococcaceae	Subdoligranulum	uncultured_bacterium
61	ASV_93	0.64	0.00268389	no	Bacteria	Firmicutes	Bacilli	Lactobacillales	Streptococcaceae	Streptococcus	Streptococcus_salivarius
62	ASV_97	0.58	0.00297754	no	Bacteria	Firmicutes	Clostridia	Oscillospirales	Oscillospiraceae	UCG-002
63	ASV_98	0.68	0.00216415	Above	Bacteria	Firmicutes	Clostridia	Lachnospirales	Lachnospiraceae	[Ruminococcus]_gauvreauii_group
64	ASV_100	0.56	0.00166495	Above	Bacteria	Firmicutes	Clostridia	Peptostreptococcales-Tissierellales	Peptostreptococcaceae	Terrisporobacter	uncultured_bacterium
65	ASV_109	0.84	0.00204669	Above	Bacteria	Actinobacteriota	Actinobacteria	Bifidobacteriales	Bifidobacteriaceae	Bifidobacterium
66	ASV_113	0.58	0.00266774	no	Bacteria	Firmicutes	Clostridia	Lachnospirales	Lachnospiraceae	[Eubacterium]_ruminantium_group	uncultured_bacterium
67	ASV_120	0.58	0.00121715	Above	Bacteria	Firmicutes	Clostridia	Oscillospirales	Oscillospiraceae	UCG-002	uncultured_rumen
68	ASV_128	0.6	0.00136984	Above	Bacteria	Firmicutes	Clostridia	Lachnospirales	Lachnospiraceae	[Eubacterium]_hallii_group
69	ASV_143	0.66	0.000922038	Above	Bacteria	Firmicutes	Clostridia	Lachnospirales	Lachnospiraceae
70	ASV_150	0.78	0.00109088	Above	Bacteria	Firmicutes	Clostridia	Oscillospirales	Oscillospiraceae
71	ASV_162	0.58	0.0011041	Above	Bacteria	Firmicutes	Clostridia	Monoglobales	Monoglobaceae	Monoglobus
72	ASV_177	0.74	0.000900015	Above	Bacteria	Firmicutes	Clostridia	Lachnospirales	Lachnospiraceae
73	ASV_180	0.76	0.00118778	Above	Bacteria	Firmicutes	Clostridia	Oscillospirales	Oscillospiraceae	NK4A214_group
74	ASV_189	0.64	0.00101013	Above	Bacteria	Firmicutes	Clostridia	Lachnospirales	Lachnospiraceae	Lachnospiraceae_FCS020_group	uncultured_organism
75	ASV_194	0.54	0.00071502	Above	Bacteria	Firmicutes	Clostridia	Lachnospirales	Lachnospiraceae	Marvinbryantia
76	ASV_227	0.7	0.000603436	Above	Bacteria	Actinobacteriota	Coriobacteriia	Coriobacteriales	Eggerthellaceae	Slackia	Slackia_isoflavoniconvertens
77	ASV_237	0.54	0.000691528	Above	Bacteria	Firmicutes	Clostridia	Lachnospirales	Lachnospiraceae
78	ASV_240	0.54	0.000449273	Above	Bacteria	Actinobacteriota	Coriobacteriia	Coriobacteriales	Eggerthellaceae	uncultured	uncultured_bacterium
79	ASV_253	0.54	0.000917633	Above	Bacteria	Firmicutes	Clostridia	Lachnospirales	Lachnospiraceae	Lachnospira
80	ASV_262	0.58	0.000613713	Above	Bacteria	Firmicutes	Clostridia	Christensenellales	Christensenellaceae	Christensenellaceae_R-7_group	uncultured_prokaryote
81	ASV_286	0.7	0.000499192	Above	Bacteria	Firmicutes	Clostridia	Oscillospirales	Ruminococcaceae	Incertae_Sedis
82	ASV_439	0.58	0.000290706	Above	Bacteria	Firmicutes	Clostridia	Peptostreptococcales-Tissierellales	Anaerovoracaceae	Family_XIII_UCG-001	uncultured_bacterium

## Sheet: Female - Province of Residence
	ASVs	Occupancy	Relative Abundance	Neutral	Kingdom	Phylum	Class	Order	Family	Genus	Species
1	ASV_1	0.84	0.0417178	Below	Bacteria	Bacteroidota	Bacteroidia	Bacteroidales	Prevotellaceae	Prevotella
2	ASV_2	0.84	0.0391249	Below	Bacteria	Bacteroidota	Bacteroidia	Bacteroidales	Prevotellaceae	Prevotella
3	ASV_3	0.84	0.0336206	Below	Bacteria	Actinobacteriota	Actinobacteria	Bifidobacteriales	Bifidobacteriaceae	Bifidobacterium
4	ASV_4	0.98	0.0247908	no	Bacteria	Firmicutes	Clostridia	Lachnospirales	Lachnospiraceae	Agathobacter
5	ASV_5	0.82	0.0221803	Below	Bacteria	Bacteroidota	Bacteroidia	Bacteroidales	Prevotellaceae	Prevotella
6	ASV_6	0.8	0.0186008	Below	Bacteria	Actinobacteriota	Actinobacteria	Bifidobacteriales	Bifidobacteriaceae	Bifidobacterium
7	ASV_7	0.98	0.0222478	no	Bacteria	Firmicutes	Clostridia	Oscillospirales	Ruminococcaceae	Faecalibacterium
8	ASV_8	0.72	0.0158068	Below	Bacteria	Bacteroidota	Bacteroidia	Bacteroidales	Prevotellaceae	Prevotella	Prevotella_copri
9	ASV_9	1	0.0151197	Above	Bacteria	Firmicutes	Clostridia	Lachnospirales	Lachnospiraceae	Blautia
10	ASV_10	0.64	0.0139304	Below	Bacteria	Bacteroidota	Bacteroidia	Bacteroidales	Prevotellaceae	Prevotella
11	ASV_11	0.9	0.0124226	no	Bacteria	Firmicutes	Bacilli	Lactobacillales	Lactobacillaceae	Lactobacillus	Lactobacillus_ruminis
12	ASV_12	0.84	0.0165233	Below	Bacteria	Bacteroidota	Bacteroidia	Bacteroidales	Prevotellaceae	Prevotella
13	ASV_13	1	0.01164	Above	Bacteria	Firmicutes	Clostridia	Lachnospirales	Lachnospiraceae	Dorea
14	ASV_14	0.52	0.0104728	Below	Bacteria	Firmicutes	Negativicutes	Veillonellales-Selenomonadales	Veillonellaceae	Dialister	uncultured_bacterium
15	ASV_16	0.92	0.0146131	no	Bacteria	Firmicutes	Clostridia	Lachnospirales	Lachnospiraceae	Roseburia
16	ASV_17	1	0.0154911	Above	Bacteria	Firmicutes	Clostridia	Oscillospirales	Ruminococcaceae	Faecalibacterium
17	ASV_18	0.74	0.0061988	no	Bacteria	Firmicutes	Bacilli	Erysipelotrichales	Erysipelatoclostridiaceae	Catenibacterium	uncultured_bacterium
18	ASV_19	1	0.0102702	Above	Bacteria	Firmicutes	Clostridia	Lachnospirales	Lachnospiraceae	Blautia
19	ASV_20	0.94	0.0106284	no	Bacteria	Actinobacteriota	Coriobacteriia	Coriobacteriales	Coriobacteriaceae	Collinsella
20	ASV_21	0.9	0.00832771	no	Bacteria	Firmicutes	Clostridia	Clostridiales	Clostridiaceae	Clostridium_sensu_stricto_1
21	ASV_22	0.68	0.00757598	Below	Bacteria	Bacteroidota	Bacteroidia	Bacteroidales	Prevotellaceae	Prevotella	Prevotella_copri
22	ASV_23	0.96	0.00908971	no	Bacteria	Firmicutes	Clostridia	Oscillospirales	Ruminococcaceae	Faecalibacterium
23	ASV_24	0.66	0.00925121	Below	Bacteria	Bacteroidota	Bacteroidia	Bacteroidales	Prevotellaceae	Prevotella	Prevotella_copri
24	ASV_26	0.94	0.00582293	Above	Bacteria	Firmicutes	Clostridia	Lachnospirales	Lachnospiraceae	[Ruminococcus]_torques_group
25	ASV_27	1	0.00858758	Above	Bacteria	Firmicutes	Clostridia	Lachnospirales	Lachnospiraceae	Fusicatenibacter
26	ASV_28	0.98	0.00755396	Above	Bacteria	Firmicutes	Clostridia	Oscillospirales	Ruminococcaceae	Subdoligranulum
27	ASV_29	0.88	0.00676112	no	Bacteria	Actinobacteriota	Actinobacteria	Bifidobacteriales	Bifidobacteriaceae	Bifidobacterium	Bifidobacterium_longum
28	ASV_30	0.92	0.00781236	no	Bacteria	Firmicutes	Clostridia	Oscillospirales	Ruminococcaceae	Faecalibacterium
29	ASV_32	0.92	0.00507561	Above	Bacteria	Firmicutes	Clostridia	Peptostreptococcales-Tissierellales	Peptostreptococcaceae	Romboutsia
30	ASV_33	0.54	0.0060784	Below	Bacteria	Firmicutes	Clostridia	Oscillospirales	Ruminococcaceae	Faecalibacterium
31	ASV_34	0.64	0.00545735	Below	Bacteria	Bacteroidota	Bacteroidia	Bacteroidales	Prevotellaceae	Prevotella	Prevotella_copri
32	ASV_35	0.98	0.00443254	Above	Bacteria	Firmicutes	Clostridia	Lachnospirales	Lachnospiraceae	[Eubacterium]_hallii_group
33	ASV_36	0.5	0.00511819	Below	Bacteria	Bacteroidota	Bacteroidia	Bacteroidales	Prevotellaceae	Prevotella	Prevotella_copri
34	ASV_38	0.96	0.00480106	Above	Bacteria	Firmicutes	Clostridia	Lachnospirales	Lachnospiraceae	Coprococcus
35	ASV_39	0.62	0.00481721	no	Bacteria	Bacteroidota	Bacteroidia	Bacteroidales	Prevotellaceae	Prevotella
36	ASV_40	0.5	0.00411393	Below	Bacteria	Bacteroidota	Bacteroidia	Bacteroidales	Prevotellaceae	Prevotella	Prevotella_copri
37	ASV_43	0.82	0.00476876	no	Bacteria	Firmicutes	Clostridia	Lachnospirales	Lachnospiraceae	Roseburia
38	ASV_44	0.58	0.0035795	no	Bacteria	Bacteroidota	Bacteroidia	Bacteroidales	Prevotellaceae	Prevotella
39	ASV_46	0.6	0.0040229	no	Bacteria	Bacteroidota	Bacteroidia	Bacteroidales	Prevotellaceae	Prevotella
40	ASV_47	0.96	0.00428278	Above	Bacteria	Firmicutes	Clostridia	Lachnospirales	Lachnospiraceae	Lachnospiraceae_ND3007_group
41	ASV_49	0.66	0.00312583	no	Bacteria	Bacteroidota	Bacteroidia	Bacteroidales	Prevotellaceae	Prevotella
42	ASV_51	0.58	0.0031361	no	Bacteria	Firmicutes	Clostridia	Oscillospirales	[Eubacterium]_coprostanoligenes_group	[Eubacterium]_coprostanoligenes_group	gut_metagenome
43	ASV_53	0.64	0.00354427	no	Bacteria	Firmicutes	Bacilli	Erysipelotrichales	Erysipelotrichaceae	Holdemanella
44	ASV_56	0.58	0.00579357	Below	Bacteria	Firmicutes	Bacilli	Erysipelotrichales	Erysipelatoclostridiaceae	Asteroleplasma	uncultured_bacterium
45	ASV_57	1	0.00352224	Above	Bacteria	Firmicutes	Clostridia	Lachnospirales	Lachnospiraceae	Dorea	Dorea_formicigenerans
46	ASV_58	0.92	0.00387608	Above	Bacteria	Firmicutes	Clostridia	Lachnospirales	Lachnospiraceae	Blautia
47	ASV_59	0.72	0.001016	Above	Bacteria	Proteobacteria	Gammaproteobacteria	Enterobacterales	Enterobacteriaceae	Escherichia-Shigella
48	ASV_65	0.92	0.00315225	Above	Bacteria	Firmicutes	Clostridia	Lachnospirales	Lachnospiraceae
49	ASV_66	0.72	0.00445896	no	Bacteria	Firmicutes	Clostridia	Lachnospirales	Lachnospiraceae	Lachnospiraceae_NK4A136_group
50	ASV_67	0.64	0.00307444	no	Bacteria	Bacteroidota	Bacteroidia	Bacteroidales	Prevotellaceae	Prevotella
51	ASV_68	0.6	0.00312289	no	Bacteria	Firmicutes	Clostridia	Oscillospirales	[Eubacterium]_coprostanoligenes_group	[Eubacterium]_coprostanoligenes_group	gut_metagenome
52	ASV_71	0.8	0.00355601	Above	Bacteria	Firmicutes	Clostridia	Lachnospirales	Lachnospiraceae	Anaerostipes
53	ASV_72	0.92	0.00299075	Above	Bacteria	Firmicutes	Clostridia	Lachnospirales	Lachnospiraceae	Blautia
54	ASV_79	0.74	0.00350903	no	Bacteria	Firmicutes	Clostridia	Oscillospirales	Ruminococcaceae	Faecalibacterium
55	ASV_80	0.44	0.00292468	no	Bacteria	Bacteroidota	Bacteroidia	Bacteroidales	Prevotellaceae	Prevotella
56	ASV_81	0.88	0.00300837	Above	Bacteria	Firmicutes	Clostridia	Lachnospirales	Lachnospiraceae	Blautia
57	ASV_82	0.48	0.00310233	no	Bacteria	Bacteroidota	Bacteroidia	Bacteroidales	Prevotellaceae	Prevotella
58	ASV_84	0.88	0.00311114	Above	Bacteria	Firmicutes	Clostridia	Oscillospirales	Oscillospiraceae	UCG-002	uncultured_organism
59	ASV_85	0.94	0.00267802	Above	Bacteria	Firmicutes	Clostridia	Lachnospirales	Lachnospiraceae	Coprococcus
60	ASV_86	0.84	0.00288651	Above	Bacteria	Firmicutes	Clostridia	Lachnospirales	Lachnospiraceae	Lachnospira	uncultured_bacterium
61	ASV_88	0.92	0.00426516	Above	Bacteria	Firmicutes	Clostridia	Oscillospirales	Ruminococcaceae	Subdoligranulum	uncultured_bacterium
62	ASV_90	0.48	0.00157686	no	Bacteria	Bacteroidota	Bacteroidia	Bacteroidales	Prevotellaceae	Prevotella
63	ASV_97	0.58	0.00295845	no	Bacteria	Firmicutes	Clostridia	Oscillospirales	Oscillospiraceae	UCG-002
64	ASV_98	0.68	0.00206724	Above	Bacteria	Firmicutes	Clostridia	Lachnospirales	Lachnospiraceae	[Ruminococcus]_gauvreauii_group
65	ASV_107	0.48	0.0026883	no	Bacteria	Bacteroidota	Bacteroidia	Bacteroidales	Muribaculaceae	Muribaculaceae	uncultured_bacterium
66	ASV_109	0.84	0.00205403	Above	Bacteria	Actinobacteriota	Actinobacteria	Bifidobacteriales	Bifidobacteriaceae	Bifidobacterium
67	ASV_113	0.58	0.00265012	no	Bacteria	Firmicutes	Clostridia	Lachnospirales	Lachnospiraceae	[Eubacterium]_ruminantium_group	uncultured_bacterium
68	ASV_120	0.58	0.00119659	Above	Bacteria	Firmicutes	Clostridia	Oscillospirales	Oscillospiraceae	UCG-002	uncultured_rumen
69	ASV_128	0.6	0.0014271	Above	Bacteria	Firmicutes	Clostridia	Lachnospirales	Lachnospiraceae	[Eubacterium]_hallii_group
70	ASV_136	0.44	0.000888269	Above	Bacteria	Bacteroidota	Bacteroidia	Bacteroidales	Prevotellaceae	Prevotella
71	ASV_143	0.66	0.000966084	Above	Bacteria	Firmicutes	Clostridia	Lachnospirales	Lachnospiraceae
72	ASV_150	0.78	0.00107033	Above	Bacteria	Firmicutes	Clostridia	Oscillospirales	Oscillospiraceae
73	ASV_152	0.46	0.001455	no	Bacteria	Firmicutes	Clostridia	Lachnospirales	Lachnospiraceae	[Eubacterium]_eligens_group
74	ASV_160	0.44	0.00120834	Above	Bacteria	Desulfobacterota	Desulfovibrionia	Desulfovibrionales	Desulfovibrionaceae	Desulfovibrio	bacterium
75	ASV_162	0.58	0.0011687	Above	Bacteria	Firmicutes	Clostridia	Monoglobales	Monoglobaceae	Monoglobus
76	ASV_173	0.36	0.000889737	Above	Bacteria	Bacteroidota	Bacteroidia	Bacteroidales	Rikenellaceae	Rikenellaceae_RC9_gut_group	uncultured_bacterium
77	ASV_177	0.74	0.000883864	Above	Bacteria	Firmicutes	Clostridia	Lachnospirales	Lachnospiraceae
78	ASV_180	0.76	0.00111291	Above	Bacteria	Firmicutes	Clostridia	Oscillospirales	Oscillospiraceae	NK4A214_group
79	ASV_204	0.34	0.000835413	Above	Bacteria	Bacteroidota	Bacteroidia	Bacteroidales	Prevotellaceae	Prevotella
80	ASV_218	0.1	0.00137865	Below	Bacteria	Firmicutes	Negativicutes	Veillonellales-Selenomonadales	Veillonellaceae	Dialister	uncultured_bacterium
81	ASV_227	0.7	0.000590222	Above	Bacteria	Actinobacteriota	Coriobacteriia	Coriobacteriales	Eggerthellaceae	Slackia	Slackia_isoflavoniconvertens
82	ASV_237	0.54	0.000641609	Above	Bacteria	Firmicutes	Clostridia	Lachnospirales	Lachnospiraceae
83	ASV_262	0.58	0.000646014	Above	Bacteria	Firmicutes	Clostridia	Christensenellales	Christensenellaceae	Christensenellaceae_R-7_group	uncultured_prokaryote
84	ASV_278	0.36	0.000306857	Above	Bacteria	Proteobacteria	Gammaproteobacteria	Pasteurellales	Pasteurellaceae	Haemophilus
85	ASV_286	0.72	0.000491851	Above	Bacteria	Firmicutes	Clostridia	Oscillospirales	Ruminococcaceae	Incertae_Sedis
86	ASV_298	0.48	0.000559389	Above	Bacteria	Firmicutes	Clostridia	Oscillospirales	Ruminococcaceae	uncultured	gut_metagenome
87	ASV_310	0.36	0.000700338	Above	Bacteria	Proteobacteria	Gammaproteobacteria	Burkholderiales	Sutterellaceae	Sutterella	Sutterellaceae_bacterium
88	ASV_313	0.14	0.000794303	no	Bacteria	Bacteroidota	Bacteroidia	Bacteroidales	Prevotellaceae	Prevotella
89	ASV_562	0.12	0.000157099	no	Bacteria	Actinobacteriota	Coriobacteriia	Coriobacteriales	Eggerthellaceae	Senegalimassilia	uncultured_bacterium
90	ASV_1171	0.12	5.57921e-05	Above	Bacteria	Firmicutes	Negativicutes	Veillonellales-Selenomonadales	Veillonellaceae	Allisonella	uncultured_bacterium

## Sheet: All - Not Site Specific
	ASVs	Occupancy	Relative Abundance	Neutral	Kingdom	Phylum	Class	Order	Family	Genus	Species
1	ASV_1	0.892473	0.0433462	Below	Bacteria	Bacteroidota	Bacteroidia	Bacteroidales	Prevotellaceae	Prevotella
2	ASV_2	0.88172	0.0407366	Below	Bacteria	Bacteroidota	Bacteroidia	Bacteroidales	Prevotellaceae	Prevotella
3	ASV_3	0.870968	0.0271533	Below	Bacteria	Actinobacteriota	Actinobacteria	Bifidobacteriales	Bifidobacteriaceae	Bifidobacterium
4	ASV_4	0.978495	0.02609	no	Bacteria	Firmicutes	Clostridia	Lachnospirales	Lachnospiraceae	Agathobacter
5	ASV_5	0.870968	0.0248538	Below	Bacteria	Bacteroidota	Bacteroidia	Bacteroidales	Prevotellaceae	Prevotella
6	ASV_6	0.774194	0.0172641	Below	Bacteria	Actinobacteriota	Actinobacteria	Bifidobacteriales	Bifidobacteriaceae	Bifidobacterium
7	ASV_7	0.978495	0.0220753	no	Bacteria	Firmicutes	Clostridia	Oscillospirales	Ruminococcaceae	Faecalibacterium
8	ASV_8	0.806452	0.0186463	Below	Bacteria	Bacteroidota	Bacteroidia	Bacteroidales	Prevotellaceae	Prevotella	Prevotella_copri
9	ASV_9	1	0.015537	Above	Bacteria	Firmicutes	Clostridia	Lachnospirales	Lachnospiraceae	Blautia
10	ASV_10	0.741935	0.0145353	Below	Bacteria	Bacteroidota	Bacteroidia	Bacteroidales	Prevotellaceae	Prevotella
11	ASV_11	0.860215	0.0127711	Below	Bacteria	Firmicutes	Bacilli	Lactobacillales	Lactobacillaceae	Lactobacillus	Lactobacillus_ruminis
12	ASV_12	0.913978	0.0168079	Below	Bacteria	Bacteroidota	Bacteroidia	Bacteroidales	Prevotellaceae	Prevotella
13	ASV_13	1	0.0122027	Above	Bacteria	Firmicutes	Clostridia	Lachnospirales	Lachnospiraceae	Dorea
14	ASV_14	0.591398	0.012247	Below	Bacteria	Firmicutes	Negativicutes	Veillonellales-Selenomonadales	Veillonellaceae	Dialister	uncultured_bacterium
15	ASV_16	0.924731	0.0124988	no	Bacteria	Firmicutes	Clostridia	Lachnospirales	Lachnospiraceae	Roseburia
16	ASV_17	0.978495	0.0123788	no	Bacteria	Firmicutes	Clostridia	Oscillospirales	Ruminococcaceae	Faecalibacterium
17	ASV_18	0.784946	0.00740895	Below	Bacteria	Firmicutes	Bacilli	Erysipelotrichales	Erysipelatoclostridiaceae	Catenibacterium	uncultured_bacterium
18	ASV_19	0.989247	0.0109642	Above	Bacteria	Firmicutes	Clostridia	Lachnospirales	Lachnospiraceae	Blautia
19	ASV_20	0.935484	0.0100873	no	Bacteria	Actinobacteriota	Coriobacteriia	Coriobacteriales	Coriobacteriaceae	Collinsella
20	ASV_21	0.849462	0.00783757	no	Bacteria	Firmicutes	Clostridia	Clostridiales	Clostridiaceae	Clostridium_sensu_stricto_1
21	ASV_22	0.784946	0.00909819	Below	Bacteria	Bacteroidota	Bacteroidia	Bacteroidales	Prevotellaceae	Prevotella	Prevotella_copri
22	ASV_23	0.946237	0.00911239	no	Bacteria	Firmicutes	Clostridia	Oscillospirales	Ruminococcaceae	Faecalibacterium
23	ASV_24	0.752688	0.00837908	Below	Bacteria	Bacteroidota	Bacteroidia	Bacteroidales	Prevotellaceae	Prevotella	Prevotella_copri
24	ASV_26	0.913978	0.00641593	Above	Bacteria	Firmicutes	Clostridia	Lachnospirales	Lachnospiraceae	[Ruminococcus]_torques_group
25	ASV_27	0.989247	0.00742632	Above	Bacteria	Firmicutes	Clostridia	Lachnospirales	Lachnospiraceae	Fusicatenibacter
26	ASV_28	0.978495	0.00681219	Above	Bacteria	Firmicutes	Clostridia	Oscillospirales	Ruminococcaceae	Subdoligranulum
27	ASV_29	0.795699	0.00559894	no	Bacteria	Actinobacteriota	Actinobacteria	Bifidobacteriales	Bifidobacteriaceae	Bifidobacterium	Bifidobacterium_longum
28	ASV_30	0.924731	0.00744842	no	Bacteria	Firmicutes	Clostridia	Oscillospirales	Ruminococcaceae	Faecalibacterium
29	ASV_32	0.935484	0.00551211	Above	Bacteria	Firmicutes	Clostridia	Peptostreptococcales-Tissierellales	Peptostreptococcaceae	Romboutsia
30	ASV_33	0.612903	0.00739159	Below	Bacteria	Firmicutes	Clostridia	Oscillospirales	Ruminococcaceae	Faecalibacterium
31	ASV_34	0.741935	0.00558947	no	Bacteria	Bacteroidota	Bacteroidia	Bacteroidales	Prevotellaceae	Prevotella	Prevotella_copri
32	ASV_35	0.978495	0.00426729	Above	Bacteria	Firmicutes	Clostridia	Lachnospirales	Lachnospiraceae	[Eubacterium]_hallii_group
33	ASV_36	0.602151	0.00492246	Below	Bacteria	Bacteroidota	Bacteroidia	Bacteroidales	Prevotellaceae	Prevotella	Prevotella_copri
34	ASV_38	0.956989	0.0043928	Above	Bacteria	Firmicutes	Clostridia	Lachnospirales	Lachnospiraceae	Coprococcus
35	ASV_39	0.709677	0.00548528	no	Bacteria	Bacteroidota	Bacteroidia	Bacteroidales	Prevotellaceae	Prevotella
36	ASV_41	0.655914	0.00223705	Above	Bacteria	Firmicutes	Clostridia	Oscillospirales	[Eubacterium]_coprostanoligenes_group	[Eubacterium]_coprostanoligenes_group	human_gut
37	ASV_43	0.806452	0.00453488	Above	Bacteria	Firmicutes	Clostridia	Lachnospirales	Lachnospiraceae	Roseburia
38	ASV_44	0.666667	0.00507797	Below	Bacteria	Bacteroidota	Bacteroidia	Bacteroidales	Prevotellaceae	Prevotella
39	ASV_46	0.666667	0.00527925	Below	Bacteria	Bacteroidota	Bacteroidia	Bacteroidales	Prevotellaceae	Prevotella
40	ASV_47	0.956989	0.00358844	Above	Bacteria	Firmicutes	Clostridia	Lachnospirales	Lachnospiraceae	Lachnospiraceae_ND3007_group
41	ASV_49	0.752688	0.00371868	Above	Bacteria	Bacteroidota	Bacteroidia	Bacteroidales	Prevotellaceae	Prevotella
42	ASV_50	0.655914	0.00296642	no	Bacteria	Firmicutes	Clostridia	Clostridiales	Clostridiaceae	Clostridium_sensu_stricto_1
43	ASV_53	0.623656	0.00335637	no	Bacteria	Firmicutes	Bacilli	Erysipelotrichales	Erysipelotrichaceae	Holdemanella
44	ASV_57	0.989247	0.00354424	Above	Bacteria	Firmicutes	Clostridia	Lachnospirales	Lachnospiraceae	Dorea	Dorea_formicigenerans
45	ASV_58	0.924731	0.00356555	Above	Bacteria	Firmicutes	Clostridia	Lachnospirales	Lachnospiraceae	Blautia
46	ASV_59	0.763441	0.0013727	Above	Bacteria	Proteobacteria	Gammaproteobacteria	Enterobacterales	Enterobacteriaceae	Escherichia-Shigella
47	ASV_65	0.913978	0.00329874	Above	Bacteria	Firmicutes	Clostridia	Lachnospirales	Lachnospiraceae
48	ASV_66	0.752688	0.00398391	no	Bacteria	Firmicutes	Clostridia	Lachnospirales	Lachnospiraceae	Lachnospiraceae_NK4A136_group
49	ASV_67	0.709677	0.00341399	Above	Bacteria	Bacteroidota	Bacteroidia	Bacteroidales	Prevotellaceae	Prevotella
50	ASV_68	0.623656	0.00301852	no	Bacteria	Firmicutes	Clostridia	Oscillospirales	[Eubacterium]_coprostanoligenes_group	[Eubacterium]_coprostanoligenes_group	gut_metagenome
51	ASV_70	0.666667	0.00247939	Above	Bacteria	Firmicutes	Clostridia	Peptostreptococcales-Tissierellales	Peptostreptococcaceae	Intestinibacter
52	ASV_71	0.688172	0.00275803	Above	Bacteria	Firmicutes	Clostridia	Lachnospirales	Lachnospiraceae	Anaerostipes
53	ASV_72	0.913978	0.00266725	Above	Bacteria	Firmicutes	Clostridia	Lachnospirales	Lachnospiraceae	Blautia
54	ASV_79	0.731183	0.00310456	Above	Bacteria	Firmicutes	Clostridia	Oscillospirales	Ruminococcaceae	Faecalibacterium
55	ASV_81	0.806452	0.00231836	Above	Bacteria	Firmicutes	Clostridia	Lachnospirales	Lachnospiraceae	Blautia
56	ASV_82	0.602151	0.00338636	no	Bacteria	Bacteroidota	Bacteroidia	Bacteroidales	Prevotellaceae	Prevotella
57	ASV_84	0.88172	0.00253148	Above	Bacteria	Firmicutes	Clostridia	Oscillospirales	Oscillospiraceae	UCG-002	uncultured_organism
58	ASV_85	0.924731	0.00228283	Above	Bacteria	Firmicutes	Clostridia	Lachnospirales	Lachnospiraceae	Coprococcus
59	ASV_86	0.817204	0.00250386	Above	Bacteria	Firmicutes	Clostridia	Lachnospirales	Lachnospiraceae	Lachnospira	uncultured_bacterium
60	ASV_88	0.849462	0.00325375	Above	Bacteria	Firmicutes	Clostridia	Oscillospirales	Ruminococcaceae	Subdoligranulum	uncultured_bacterium
61	ASV_90	0.602151	0.00301773	no	Bacteria	Bacteroidota	Bacteroidia	Bacteroidales	Prevotellaceae	Prevotella
62	ASV_93	0.623656	0.00256937	Above	Bacteria	Firmicutes	Bacilli	Lactobacillales	Streptococcaceae	Streptococcus	Streptococcus_salivarius
63	ASV_98	0.709677	0.00212654	Above	Bacteria	Firmicutes	Clostridia	Lachnospirales	Lachnospiraceae	[Ruminococcus]_gauvreauii_group
64	ASV_109	0.827957	0.00139638	Above	Bacteria	Actinobacteriota	Actinobacteria	Bifidobacteriales	Bifidobacteriaceae	Bifidobacterium
65	ASV_143	0.709677	0.00110274	Above	Bacteria	Firmicutes	Clostridia	Lachnospirales	Lachnospiraceae
66	ASV_150	0.731183	0.000859615	Above	Bacteria	Firmicutes	Clostridia	Oscillospirales	Oscillospiraceae
67	ASV_177	0.655914	0.000723056	Above	Bacteria	Firmicutes	Clostridia	Lachnospirales	Lachnospiraceae
68	ASV_180	0.655914	0.00101354	Above	Bacteria	Firmicutes	Clostridia	Oscillospirales	Oscillospiraceae	NK4A214_group
69	ASV_227	0.752688	0.000637015	Above	Bacteria	Actinobacteriota	Coriobacteriia	Coriobacteriales	Eggerthellaceae	Slackia	Slackia_isoflavoniconvertens
70	ASV_286	0.666667	0.000476775	Above	Bacteria	Firmicutes	Clostridia	Oscillospirales	Ruminococcaceae	Incertae_Sedis

## Sheet: All - Gender
	ASVs	Occupancy	Relative Abundance	Neutral	Kingdom	Phylum	Class	Order	Family	Genus	Species
1	ASV_1	0.892473	0.0432997	Below	Bacteria	Bacteroidota	Bacteroidia	Bacteroidales	Prevotellaceae	Prevotella
2	ASV_2	0.88172	0.0408968	Below	Bacteria	Bacteroidota	Bacteroidia	Bacteroidales	Prevotellaceae	Prevotella
3	ASV_3	0.870968	0.0269978	Below	Bacteria	Actinobacteriota	Actinobacteria	Bifidobacteriales	Bifidobacteriaceae	Bifidobacterium
4	ASV_4	0.978495	0.0260939	no	Bacteria	Firmicutes	Clostridia	Lachnospirales	Lachnospiraceae	Agathobacter
5	ASV_5	0.870968	0.0245894	Below	Bacteria	Bacteroidota	Bacteroidia	Bacteroidales	Prevotellaceae	Prevotella
6	ASV_6	0.774194	0.0171773	Below	Bacteria	Actinobacteriota	Actinobacteria	Bifidobacteriales	Bifidobacteriaceae	Bifidobacterium
7	ASV_7	0.978495	0.021848	no	Bacteria	Firmicutes	Clostridia	Oscillospirales	Ruminococcaceae	Faecalibacterium
8	ASV_8	0.806452	0.0186092	Below	Bacteria	Bacteroidota	Bacteroidia	Bacteroidales	Prevotellaceae	Prevotella	Prevotella_copri
9	ASV_9	1	0.0155346	Above	Bacteria	Firmicutes	Clostridia	Lachnospirales	Lachnospiraceae	Blautia
10	ASV_10	0.741935	0.014525	Below	Bacteria	Bacteroidota	Bacteroidia	Bacteroidales	Prevotellaceae	Prevotella
11	ASV_11	0.860215	0.0127869	Below	Bacteria	Firmicutes	Bacilli	Lactobacillales	Lactobacillaceae	Lactobacillus	Lactobacillus_ruminis
12	ASV_12	0.913978	0.0167447	Below	Bacteria	Bacteroidota	Bacteroidia	Bacteroidales	Prevotellaceae	Prevotella
13	ASV_13	1	0.0120867	Above	Bacteria	Firmicutes	Clostridia	Lachnospirales	Lachnospiraceae	Dorea
14	ASV_14	0.591398	0.0123946	Below	Bacteria	Firmicutes	Negativicutes	Veillonellales-Selenomonadales	Veillonellaceae	Dialister	uncultured_bacterium
15	ASV_16	0.924731	0.0125556	no	Bacteria	Firmicutes	Clostridia	Lachnospirales	Lachnospiraceae	Roseburia
16	ASV_17	0.978495	0.012453	no	Bacteria	Firmicutes	Clostridia	Oscillospirales	Ruminococcaceae	Faecalibacterium
17	ASV_18	0.784946	0.00735606	Below	Bacteria	Firmicutes	Bacilli	Erysipelotrichales	Erysipelatoclostridiaceae	Catenibacterium	uncultured_bacterium
18	ASV_19	0.989247	0.0110061	Above	Bacteria	Firmicutes	Clostridia	Lachnospirales	Lachnospiraceae	Blautia
19	ASV_20	0.935484	0.0100367	no	Bacteria	Actinobacteriota	Coriobacteriia	Coriobacteriales	Coriobacteriaceae	Collinsella
20	ASV_21	0.849462	0.00789046	no	Bacteria	Firmicutes	Clostridia	Clostridiales	Clostridiaceae	Clostridium_sensu_stricto_1
21	ASV_22	0.784946	0.00923001	Below	Bacteria	Bacteroidota	Bacteroidia	Bacteroidales	Prevotellaceae	Prevotella	Prevotella_copri
22	ASV_23	0.946237	0.00912818	no	Bacteria	Firmicutes	Clostridia	Oscillospirales	Ruminococcaceae	Faecalibacterium
23	ASV_24	0.752688	0.00850774	Below	Bacteria	Bacteroidota	Bacteroidia	Bacteroidales	Prevotellaceae	Prevotella	Prevotella_copri
24	ASV_26	0.913978	0.00635673	Above	Bacteria	Firmicutes	Clostridia	Lachnospirales	Lachnospiraceae	[Ruminococcus]_torques_group
25	ASV_27	0.989247	0.00736475	Above	Bacteria	Firmicutes	Clostridia	Lachnospirales	Lachnospiraceae	Fusicatenibacter
26	ASV_28	0.978495	0.00684535	Above	Bacteria	Firmicutes	Clostridia	Oscillospirales	Ruminococcaceae	Subdoligranulum
27	ASV_29	0.806452	0.00571182	no	Bacteria	Actinobacteriota	Actinobacteria	Bifidobacteriales	Bifidobacteriaceae	Bifidobacterium	Bifidobacterium_longum
28	ASV_30	0.924731	0.0074792	no	Bacteria	Firmicutes	Clostridia	Oscillospirales	Ruminococcaceae	Faecalibacterium
29	ASV_32	0.935484	0.00538424	Above	Bacteria	Firmicutes	Clostridia	Peptostreptococcales-Tissierellales	Peptostreptococcaceae	Romboutsia
30	ASV_33	0.612903	0.00733475	Below	Bacteria	Firmicutes	Clostridia	Oscillospirales	Ruminococcaceae	Faecalibacterium
31	ASV_34	0.741935	0.00557763	no	Bacteria	Bacteroidota	Bacteroidia	Bacteroidales	Prevotellaceae	Prevotella	Prevotella_copri
32	ASV_35	0.978495	0.00424361	Above	Bacteria	Firmicutes	Clostridia	Lachnospirales	Lachnospiraceae	[Eubacterium]_hallii_group
33	ASV_36	0.612903	0.00500219	Below	Bacteria	Bacteroidota	Bacteroidia	Bacteroidales	Prevotellaceae	Prevotella	Prevotella_copri
34	ASV_38	0.956989	0.0043557	Above	Bacteria	Firmicutes	Clostridia	Lachnospirales	Lachnospiraceae	Coprococcus
35	ASV_39	0.709677	0.00542528	no	Bacteria	Bacteroidota	Bacteroidia	Bacteroidales	Prevotellaceae	Prevotella
36	ASV_41	0.655914	0.00225994	Above	Bacteria	Firmicutes	Clostridia	Oscillospirales	[Eubacterium]_coprostanoligenes_group	[Eubacterium]_coprostanoligenes_group	human_gut
37	ASV_43	0.806452	0.00456962	Above	Bacteria	Firmicutes	Clostridia	Lachnospirales	Lachnospiraceae	Roseburia
38	ASV_44	0.666667	0.00514032	Below	Bacteria	Bacteroidota	Bacteroidia	Bacteroidales	Prevotellaceae	Prevotella
39	ASV_46	0.677419	0.00524847	Below	Bacteria	Bacteroidota	Bacteroidia	Bacteroidales	Prevotellaceae	Prevotella
40	ASV_47	0.956989	0.00360581	Above	Bacteria	Firmicutes	Clostridia	Lachnospirales	Lachnospiraceae	Lachnospiraceae_ND3007_group
41	ASV_49	0.752688	0.00375263	Above	Bacteria	Bacteroidota	Bacteroidia	Bacteroidales	Prevotellaceae	Prevotella
42	ASV_50	0.655914	0.00295695	no	Bacteria	Firmicutes	Clostridia	Clostridiales	Clostridiaceae	Clostridium_sensu_stricto_1
43	ASV_53	0.623656	0.00335163	no	Bacteria	Firmicutes	Bacilli	Erysipelotrichales	Erysipelotrichaceae	Holdemanella
44	ASV_57	0.989247	0.00353713	Above	Bacteria	Firmicutes	Clostridia	Lachnospirales	Lachnospiraceae	Dorea	Dorea_formicigenerans
45	ASV_58	0.913978	0.0035916	Above	Bacteria	Firmicutes	Clostridia	Lachnospirales	Lachnospiraceae	Blautia
46	ASV_59	0.763441	0.00137112	Above	Bacteria	Proteobacteria	Gammaproteobacteria	Enterobacterales	Enterobacteriaceae	Escherichia-Shigella
47	ASV_65	0.913978	0.00326164	Above	Bacteria	Firmicutes	Clostridia	Lachnospirales	Lachnospiraceae
48	ASV_66	0.752688	0.00399812	no	Bacteria	Firmicutes	Clostridia	Lachnospirales	Lachnospiraceae	Lachnospiraceae_NK4A136_group
49	ASV_67	0.72043	0.00342662	Above	Bacteria	Bacteroidota	Bacteroidia	Bacteroidales	Prevotellaceae	Prevotella
50	ASV_68	0.612903	0.0030572	no	Bacteria	Firmicutes	Clostridia	Oscillospirales	[Eubacterium]_coprostanoligenes_group	[Eubacterium]_coprostanoligenes_group	gut_metagenome
51	ASV_70	0.666667	0.0024186	Above	Bacteria	Firmicutes	Clostridia	Peptostreptococcales-Tissierellales	Peptostreptococcaceae	Intestinibacter
52	ASV_71	0.688172	0.00279908	Above	Bacteria	Firmicutes	Clostridia	Lachnospirales	Lachnospiraceae	Anaerostipes
53	ASV_72	0.913978	0.00265462	Above	Bacteria	Firmicutes	Clostridia	Lachnospirales	Lachnospiraceae	Blautia
54	ASV_79	0.731183	0.00310614	Above	Bacteria	Firmicutes	Clostridia	Oscillospirales	Ruminococcaceae	Faecalibacterium
55	ASV_81	0.806452	0.00237914	Above	Bacteria	Firmicutes	Clostridia	Lachnospirales	Lachnospiraceae	Blautia
56	ASV_82	0.602151	0.00337058	no	Bacteria	Bacteroidota	Bacteroidia	Bacteroidales	Prevotellaceae	Prevotella
57	ASV_84	0.88172	0.00260095	Above	Bacteria	Firmicutes	Clostridia	Oscillospirales	Oscillospiraceae	UCG-002	uncultured_organism
58	ASV_85	0.924731	0.00233099	Above	Bacteria	Firmicutes	Clostridia	Lachnospirales	Lachnospiraceae	Coprococcus
59	ASV_86	0.817204	0.00245176	Above	Bacteria	Firmicutes	Clostridia	Lachnospirales	Lachnospiraceae	Lachnospira	uncultured_bacterium
60	ASV_88	0.849462	0.00325691	Above	Bacteria	Firmicutes	Clostridia	Oscillospirales	Ruminococcaceae	Subdoligranulum	uncultured_bacterium
61	ASV_90	0.602151	0.0030793	no	Bacteria	Bacteroidota	Bacteroidia	Bacteroidales	Prevotellaceae	Prevotella
62	ASV_93	0.623656	0.00250228	Above	Bacteria	Firmicutes	Bacilli	Lactobacillales	Streptococcaceae	Streptococcus	Streptococcus_salivarius
63	ASV_98	0.709677	0.00216048	Above	Bacteria	Firmicutes	Clostridia	Lachnospirales	Lachnospiraceae	[Ruminococcus]_gauvreauii_group
64	ASV_109	0.817204	0.00145874	Above	Bacteria	Actinobacteriota	Actinobacteria	Bifidobacteriales	Bifidobacteriaceae	Bifidobacterium
65	ASV_143	0.709677	0.00108143	Above	Bacteria	Firmicutes	Clostridia	Lachnospirales	Lachnospiraceae
66	ASV_150	0.731183	0.000827251	Above	Bacteria	Firmicutes	Clostridia	Oscillospirales	Oscillospiraceae
67	ASV_177	0.655914	0.000724634	Above	Bacteria	Firmicutes	Clostridia	Lachnospirales	Lachnospiraceae
68	ASV_180	0.655914	0.00102538	Above	Bacteria	Firmicutes	Clostridia	Oscillospirales	Oscillospiraceae	NK4A214_group
69	ASV_227	0.763441	0.000626753	Above	Bacteria	Actinobacteriota	Coriobacteriia	Coriobacteriales	Eggerthellaceae	Slackia	Slackia_isoflavoniconvertens
70	ASV_286	0.666667	0.000463355	Above	Bacteria	Firmicutes	Clostridia	Oscillospirales	Ruminococcaceae	Incertae_Sedis
